# Supplementary material for: Flux Calculation for Primary Metabolism Reveals Changes in Allocation of Nitrogen to Different Amino Acid Families When Photorespiratory Activity Changes
Source: Int J Mol Sci. 2024 Aug 1;25(15):8394. doi: 10.3390/ijms25158394 (PMC11313221; doi:10.3390/ijms25158394)
Supplement: Supplementary file 1 [file ijms-25-08394-s001.zip]

Archive with 2 entries (2 files):
- Tab_S1_S2_S3.pdf
- Table S4.xlsx
