# Supplementary material for: Flux Calculation for Primary Metabolism Reveals Changes in Allocation of Nitrogen to Different Amino Acid Families When Photorespiratory Activity Changes
Source: Int J Mol Sci. 2024 Aug 1;25(15):8394. doi: 10.3390/ijms25158394 (PMC11313221; doi:10.3390/ijms25158394)
Supplement: Supplementary file 1 [file ijms-25-08394-s001.zip › Table S4.xlsx]

## Sheet: Tabelle1
geno	daytime	cond	Starch	Ala	Val	Leu	PyrF	Ile	Asn	Met	Asp	Lys	Thr	AsF	Phe	Tyr	Trp	AroF	Ser	Gly	Cys	Glu	Gln	Arg	Pro	His	KgF	Glc	Frc	Suc	Mal	Fum	MF	Cit	NH4
Col-0	2	a	23.5631	0.757545	0.114459	0.0444443	0.916448	0.0432112	2.26532	0.218832	1.81061	0.0897177	0.77154	5.19924	0.168789	0.0170286	0.451295	0.637113	1.16811	0.44353	0.997587	5.32262	15.5374	1.13057	0.558543	0.447517	2.13663	1.2041	0.615136	1.68431	4.56212	4.17957	8.74169	10.9256	3.74913
Col-0	2	a	22.8241	0.710979	0.117571	0.0397668	0.868317	0.0360082	2.27636	0.160795	1.90806	2.09118	0.676664	7.14906	0.184219	0.0166887	2.42531	2.62622	0.993222	0.346263	2.34604	5.09202	14.0778	0.564351	0.546827	0.218783	1.32996	1.15759	0.361516	1.38493	2.92667	3.99749	6.92416	7.83787	3.92899
Col-0	2	a	14.9049	0.818704	0.0848494	0.0417835	0.945336	0.0413566	4.63063	0.0646692	2.22469	0.338493	0.717671	8.01751	0.0662429	0.0297972	0.290447	0.386487	1.08902	0.255721	0.509932	7.68705	14.7211	0.198327	0.429072	0.149933	0.777332	0.807759	0.327455	1.24356	5.34198	3.58085	8.92282	12.6479	6.60212
Col-0	2	a	30.9399	1.00887	0.0541764	0.0253877	1.08843	0.0298281	2.40582	0.0765182	1.65679	0.516316	0.64115	5.32643	0.0564927	0.00965077	0.332449	0.398592	1.09336	0.264599	0.686825	5.82899	13.1931	-0.0715107	1.19326	0.175093	1.29684	1.78885	0.652808	1.96035	4.62217	5.99289	10.6151	10.6764	5.77105
Col-0	2	a	33.3521	0.889551	0.106459	0.0281623	1.02417	0.0327755	2.5529	0.159671	1.92159	1.18249	0.719405	6.56883	0.172664	0.0152895	2.34524	2.53319	1.16999	0.246454	2.19309	6.04223	13.1348	0.452149	0.55043	0.209968	1.21255	1.45035	0.494048	1.77864	3.35317	4.13074	7.48391	9.57092	5.31505
Col-0	2	e	53.7563	1.29418	0.105138	0.029225	1.42854	0.0331903	2.47948	0.167944	1.92869	4.16947	0.565889	9.34466	0.191179	0.00929119	2.51553	2.716	0.850374	0.29699	2.41375	5.65515	20.8863	0.700614	1.10801	0.228611	2.03724	1.84909	0.45138	1.98129	4.04204	4.39907	8.4411	12.7715	5.20745
Col-0	2	e	39.0775	1.60328	0.104503	0.0346675	1.74245	0.0354327	1.80813	0.147359	2.13967	2.09619	0.527341	6.75413	0.169154	0.0158454	2.16951	2.35451	0.976843	0.338189	2.05001	6.67938	16.462	0.65217	0.561475	0.196504	1.41015	2.12742	0.8673	1.75222	6.59003	5.85632	12.4464	16.0321	4.52479
Col-0	2	e	63.686	1.34972	0.140999	0.0295462	1.52026	0.0422744	5.17613	0.243012	2.00103	0.0571957	0.849577	8.36922	0.145114	0.0157819	0.286988	0.447884	0.987617	0.252981	1.69447	6.73421	16.4784	0.0500216	0.621461	0.613721	1.2852	2.23275	0.883842	1.87111	4.03133	4.87527	8.9066	10.5011	5.42772
Col-0	2	e	27.5364	1.24369	0.0716901	0.0354415	1.35082	0.0367297	1.96385	0.0735185	1.538	1.02837	0.445957	5.08643	0.0599747	0.017658	0.330812	0.408445	0.644839	0.237751	0.568755	5.62974	13.7515	0.0320312	0.448492	0.168768	0.649291	1.47591	0.74787	1.39936	3.91939	4.15934	8.07874	11.4952	5.23084
Col-0	2	e	49.2623	1.37766	0.0570763	0.465783	1.90052	0.0431139	2.082	0.0169757	1.87782	1.09672	0.485746	5.60237	0.0587284	0.0219425	0.0210932	0.101764	0.787822	0.25549	5.74165	6.99885	13.7092	0.383746	0.425625	0.202815	1.01219	2.00712	0.888991	1.68522	4.50127	5.4497	9.95097	13.037	4.33138
Col-0	4	a	55.7458	0.741577	0.101493	0.0690511	0.912122	0.0621807	2.8631	0.0858392	2.16666	0.533592	1.04236	6.75373	0.083066	0.0535057	0.362246	0.498818	1.9798	0.577798	0.719093	6.33188	12.6247	1.71513	0.812873	0.215803	2.74381	1.31266	0.283993	1.54718	5.19978	6.55324	11.753	10.4491	5.9526
Col-0	4	a	60.3884	1.01787	0.1099	0.0415868	1.16936	0.0365382	2.17018	0.165505	2.27649	1.94942	0.781326	7.37946	0.178031	0.0149812	2.41442	2.60743	1.72204	0.621052	2.28552	6.34852	20.5697	0.624605	0.428973	0.216421	1.27	1.52907	0.488438	1.69037	6.80785	6.92099	13.7288	12.4529	6.15415
Col-0	4	a	76.0426	0.957985	0.0994256	0.0289973	1.08641	0.0387712	1.86499	0.158025	2.1578	2.34893	0.751169	7.31969	0.177221	0.0122277	2.37836	2.56781	1.48596	0.598922	2.28446	6.48018	14.2717	0.615885	1.01307	0.2093	1.83825	2.0797	0.671158	2.21547	5.98262	8.05005	14.0327	13.5017	5.13355
Col-0	4	a	48.9997	0.86782	0.0993978	0.0271378	0.994356	0.0275349	2.1637	0.153986	1.96019	1.88857	0.685591	6.87958	0.161135	0.0102493	2.32382	2.4952	1.39136	0.301402	2.22146	5.84138	17.3976	0.510897	0.57174	0.204295	1.28693	0.774577	0.142411	1.70033	4.43585	5.52484	9.9607	9.7443	5.27938
Col-0	4	a	70.4879	0.825182	0.122633	0.0423639	0.990179	0.0381375	1.6063	0.232037	1.65445	0.14982	0.811728	4.49247	0.17212	0.00824421	0.460914	0.641278	1.48099	0.414738	0.803261	5.64229	20.7612	0.198135	0.632428	0.444231	1.27479	1.3729	0.346539	2.16152	6.5202	9.19142	15.7116	13.1764	5.00223
Col-0	4	e	61.2619	1.00101	0.0712772	0.0434182	1.11571	0.0445286	2.71285	0.0695889	1.6463	0.423727	0.610407	5.5074	0.0584942	0.0239955	0.302631	0.38512	0.827975	0.397768	0.374226	5.02864	10.8776	0.639303	0.555919	0.163953	1.35918	1.33439	0.40377	1.72977	4.38162	5.21556	9.59718	8.10247	3.99918
Col-0	4	e	52.8916	0.982549	0.100352	0.0291154	1.11202	0.0290597	1.75917	0.241999	1.87855	0.0763496	0.777054	4.76218	0.163751	0.00682244	0.496707	0.667281	0.983021	0.338513	0.994486	5.43526	17.6758	0.69183	0.71066	0.483833	1.88632	1.52844	0.64253	1.31307	4.65794	5.42332	10.0813	10.4594	5.13105
Col-0	4	e	55.2327	1.30376	0.11832	0.0402083	1.46228	0.0440413	1.56779	0.13695	2.3731	4.05988	0.575009	8.75677	0.145208	0.0185481	1.92401	2.08777	1.01449	0.295725	1.8218	7.00906	15.5301	0.393616	1.22984	0.173307	1.79677	1.51387	0.320572	1.99078	6.99717	8.67399	15.6712	12.5966	4.76181
Col-0	4	e	92.2709	1.42269	0.106837	0.026054	1.55558	0.0314109	3.06679	0.22014	2.23137	0.0218123	0.947905	6.51944	0.160236	0.00499341	0.441087	0.606316	1.25849	0.238986	0.870038	7.47041	19.524	0.611055	1.14759	0.427938	2.18659	2.31292	0.395628	1.95934	9.21289	9.31869	18.5316	15.9044	5.64744
Col-0	4	e	69.2087	1.58409	0.0799445	0.0412437	1.70528	0.0390966	2.36008	0.0749079	1.87124	0.653419	0.675828	5.67457	0.062645	0.0228314	0.33955	0.425026	1.10552	0.326785	0.785292	7.0233	13.579	0.405297	0.403375	0.178046	0.986718	1.5171	0.46082	2.20954	8.55808	6.9223	15.4804	13.6838	5.88005
Col-0	6	a	126.518	0.921523	0.146907	0.0307402	1.09917	0.0459021	2.41493	0.25878	2.0919	0.116046	1.11368	6.04124	0.160662	0.0185524	0.3032	0.482415	1.8549	0.619965	1.1828	5.29075	13.9884	0.656461	1.74894	0.659265	3.06467	1.90216	0.328604	2.58608	8.84573	9.59405	18.4398	13.8218	6.56153
Col-0	6	a	71.7208	0.948784	0.154683	0.0630136	1.16648	0.0739192	2.9315	0.119801	1.78098	0.422963	1.22721	6.55637	0.139499	0.0332699	0.722888	0.895657	1.81979	0.656901	1.20641	5.03001	13.2237	1.36193	0.530479	0.386922	2.27933	1.4996	0.465454	2.01349	8.19321	6.03087	14.2241	8.95526	5.89742
Col-0	6	a	93.9494	1.00642	0.16408	0.0335077	1.20401	0.0317772	3.10958	0.127078	1.88917	0.448657	1.30176	6.90803	0.147973	0.0150489	0.766802	0.929824	1.93034	0.498954	0.823202	5.33557	14.027	1.28654	0.562705	0.410427	2.25967	1.42363	0.542242	2.14928	8.15212	7.67502	15.8271	8.65865	5.87124
Col-0	6	a	70.6118	0.981418	0.174491	0.0587858	1.21469	0.064513	1.72194	0.249501	1.93293	0.114968	1.02553	5.10938	0.206632	0.0207946	0.506217	0.733644	2.19123	0.527689	1.10009	6.24043	14.7906	0.556333	0.135744	0.487425	1.1795	1.34829	0.364566	2.3808	9.77627	7.89506	17.6713	11.7564	6.1843
Col-0	6	a	86.0616	1.05777	0.11362	0.0326139	1.20401	0.0336562	1.60075	0.236577	1.98961	0.0196703	0.876288	4.75656	0.174019	0.00365193	0.465684	0.643355	1.90324	0.602684	0.90901	5.42213	22.9327	0.415068	0.705352	0.450706	1.57113	2.10121	0.393675	2.00546	7.57118	9.9649	17.5361	8.85972	5.87744
Col-0	6	e	88.3937	1.09701	0.0664579	0.608669	1.77214	0.053004	3.03911	0.0187934	2.04724	1.27815	0.327527	6.76382	0.0595257	0.0297379	0.0183316	0.107595	0.719325	0.352272	7.1179	4.68912	18.5928	1.06622	0.533348	0.215167	1.81474	1.27185	0.444439	1.6609	5.75762	6.806	12.5636	7.48744	4.78788
Col-0	6	e	107.188	1.16585	0.10714	0.0262387	1.29923	0.0373756	4.32756	0.234242	2.1015	0.0774908	0.861171	7.63934	0.161333	0.00493379	0.468373	0.63464	1.00708	0.356015	0.841551	5.42305	29.698	0.79892	1.10471	0.454956	2.35859	1.08349	0.113936	1.68982	5.72144	6.82272	12.5442	9.66181	5.11962
Col-0	6	e	83.8014	1.03546	0.168813	0.0267374	1.23101	0.0301107	3.19928	0.130744	1.94367	0.461599	1.33931	7.10471	0.152241	0.0133773	0.788921	0.95454	1.98602	0.195159	0.835126	5.48948	14.4316	0.814428	0.578937	0.422266	1.81563	1.4328	0.306091	1.89688	7.13353	8.45048	15.584	12.9761	4.20979
Col-0	6	e	129.55	1.27002	0.0650903	0.475485	1.8106	0.0449704	2.53714	0.0197364	2.05894	1.0394	0.316017	6.0162	0.0565741	0.0280835	0.0147509	0.0994085	0.781958	0.239891	5.16994	5.38998	23.054	0.477009	0.900117	0.214346	1.59147	1.21569	0.240063	1.95789	4.77809	6.11291	10.891	8.03617	5.21958
Col-0	6	e	123.545	1.53238	0.0779417	0.0263518	1.63668	0.0307314	4.13405	0.0768518	2.25535	0.282597	0.864763	7.64434	0.0603094	0.0107895	0.296185	0.367284	1.21251	0.324635	0.565102	6.41861	21.7206	0.186433	1.32386	0.149982	1.66028	2.01401	0.352032	2.39167	9.58026	8.98972	18.57	11.9785	5.99963
Col-0	8	a	144.585	0.904939	0.147534	0.0324034	1.08488	0.0339359	2.79601	0.114264	1.69867	0.403414	1.17049	6.21678	0.133051	0.013017	0.689477	0.835546	1.73568	0.561942	0.818463	4.79753	12.6125	0.963722	0.505961	0.369039	1.83872	1.15927	0.264635	2.26792	9.56246	12.8487	22.4112	11.2737	5.61461
Col-0	8	a	107.63	0.840688	0.067751	0.378375	1.28681	0.0438084	4.82776	0.02057	1.87182	0.786591	1.10202	8.65258	0.0624981	0.0193318	0.0382441	0.120074	1.23297	0.492239	5.48371	4.59437	17.1236	0.805522	0.719801	0.196875	1.7222	0.954083	0.230273	1.98698	7.51438	7.64829	15.1627	8.14103	6.09268
Col-0	8	a	122.632	0.946198	0.116441	0.914108	1.97675	0.0787539	3.04515	0.0204246	1.7815	0.89273	0.91327	6.73182	0.0932589	0.0490492	0.0350471	0.177355	1.98515	0.394026	7.76042	6.32866	16.4355	0.513885	0.581877	0.213032	1.30879	1.3757	0.553657	3.17629	7.57285	6.59255	14.1654	7.58386	5.77631
Col-0	8	a	110.287	1.08031	0.160824	0.0456696	1.2868	0.0525022	2.2876	0.262112	1.67096	0.0810857	0.935177	5.28943	0.167063	0.0235458	0.306418	0.497026	1.40596	0.569996	1.33391	4.80071	16.3626	0.397192	0.721174	0.661595	1.77996	1.51507	0.219646	2.54044	8.81259	9.47867	18.2913	10.9835	6.24081
Col-0	8	a	86.1023	1.05061	0.171283	0.0468732	1.26877	0.04147	3.2461	0.132657	1.97211	0.468354	1.35891	7.2196	0.154469	0.0175666	0.800466	0.972502	2.01509	0.373977	1.06726	5.56982	14.6428	0.872741	0.587409	0.428445	1.88859	1.33714	0.37547	3.09048	13.2891	13.6298	26.9189	15.8082	5.94319
Col-0	8	e	119.403	0.661538	0.150039	0.0545315	0.866109	0.0639054	2.4078	0.275058	1.81431	0.267731	0.860219	5.68903	0.16402	0.0334353	0.328112	0.525567	0.885602	0.49291	0.979927	5.45419	20.1399	3.69527	0.940278	0.748729	5.38427	1.2802	0.3424	1.51564	7.48623	10.2914	17.7776	12.4507	5.52481
Col-0	8	e	175.474	0.834792	0.136097	0.0432519	1.01414	0.0451287	2.57926	0.105406	1.56699	0.372142	1.07976	5.74868	0.122737	0.0212544	0.636029	0.780021	1.60114	0.192848	0.938708	4.42563	11.6348	0.766988	0.46674	0.340431	1.57416	2.42196	0.287146	2.13334	14.9705	13.3867	28.3572	16.9781	5.02349
Col-0	8	e	95.9353	0.607559	0.132627	0.0345429	0.77473	0.0429354	4.57957	0.255341	1.40811	0.0815531	0.894876	7.26238	0.152099	0.0202244	0.306869	0.479192	0.879491	0.335088	1.19898	4.88493	15.4659	0.591972	0.851041	0.66143	2.10444	1.32466	0.413761	1.63332	5.23677	5.59313	10.8299	7.35117	4.56539
Col-0	8	e	97.4109	0.987967	0.161069	0.0393606	1.1884	0.0401877	3.05252	0.124746	1.85451	0.440425	1.27788	6.79027	0.145258	0.0257238	0.752732	0.923714	1.89492	0.637479	1.05181	5.23767	13.7696	1.67286	0.55238	0.402896	2.62813	1.42954	0.38389	0.966433	5.80709	9.27056	15.0776	6.05347	5.99201
Col-0	8	e	137.445	0.447995	0.0486709	0.342402	0.839068	0.0345159	4.30015	0.020323	1.6039	0.946276	0.833623	7.73879	0.0462249	0.0154404	0.0198047	0.08147	3.64713	0.407415	7.66854	5.58731	20.1934	0.609287	0.554346	0.190428	1.35406	1.05925	0.197359	1.04322	9.53763	10.0416	19.5792	8.80502	6.37509
Col-0	16	a	67.2381	0.3774	0.100217	0.0217943	0.499411	0.0283229	3.58331	0.253862	2.15623	0.00742283	0.9963	7.02545	0.174297	0.00118577	0.530038	0.705522	0.857001	0.181151	1.22079	7.91761	21.3442	0.272548	1.66332	0.506704	2.44257	0.83586	0.122081	1.24178	5.31134	7.6067	12.918	13.5245	4.64616
Col-0	16	a	57.074	0.624995	0.0747506	0.0390799	0.738825	0.0357916	2.46593	0.0748287	2.05475	0.496406	0.788953	5.91666	0.05952	0.0129028	0.349896	0.422319	1.06878	0.164435	0.439545	7.19055	14.8455	-0.159169	0.785166	0.176977	0.802975	0.896578	0.0639754	1.7722	6.68995	6.65522	13.3452	16.4451	4.52951
Col-0	16	a	83.2752	0.481595	0.0542499	0.0269021	0.562747	0.0229216	1.63367	0.0667524	2.04289	0.825784	0.519699	5.11172	0.0546216	0.0106802	0.33698	0.402282	0.501302	0.145388	0.523049	7.05913	11.2038	-0.148152	0.433208	0.165398	0.450454	0.629251	0.0917995	1.36809	5.81246	8.83708	14.6495	14.4636	4.69816
Col-0	16	a	56.0152	1.0823	0.176448	0.0168939	1.27564	0.0165664	3.34397	0.136657	2.03157	0.482476	1.39988	7.41113	0.159127	0.0035165	0.824601	0.987244	2.07584	0.106006	0.946663	5.73775	15.0843	0.857231	0.60512	0.441363	1.90371	0.894525	0.0504339	1.58424	3.47739	6.33964	9.81702	9.92291	4.89087
Col-0	16	a	60.868	0.59689	0.127575	0.0443355	0.7688	0.038219	2.92692	0.176411	2.56301	1.77121	0.763596	8.23937	0.196669	0.0156795	2.67936	2.89171	1.04082	0.130837	2.50598	8.12306	19.9332	0.477717	0.868872	0.246661	1.59325	0.91756	0.160945	1.56608	6.5765	6.64777	13.2243	13.9224	5.09345
Col-0	16	e	102.288	0.555526	0.0559964	0.388312	0.999835	0.0359912	3.58062	0.0101288	1.92131	1.13868	0.291688	6.97842	0.0472896	0.012548	0.0173199	0.0771574	0.706085	0.106578	5.20676	7.5396	21.5485	0.193257	0.749873	0.218268	1.1614	1.23205	0.108789	1.68479	5.05268	6.69613	11.7488	11.5707	4.57209
Col-0	16	e	81.4746	0.577981	0.0740263	0.0424939	0.694501	0.0415709	1.99781	0.0692759	1.68405	0.975646	0.564948	5.3333	0.0574647	0.0121354	0.344532	0.414133	0.525226	0.172367	0.983836	6.4689	11.9397	-0.0451494	0.709528	0.17052	0.834898	0.864923	0.0536836	1.82361	5.55472	7.49529	13.05	16.0461	4.35104
Col-0	16	e	105.473	0.613919	0.124774	0.0436841	0.782378	0.0360404	4.47848	0.233055	2.29898	0.0447061	0.901599	7.99286	0.176526	0.00687514	0.49013	0.673531	1.07471	0.160568	0.956026	9.10455	20.845	0.30838	0.777573	0.462582	1.54853	1.41552	0.231056	2.08579	5.52411	7.6324	13.1565	16.3416	5.01543
Col-0	16	e	72.7084	0.3912	0.0396562	0.322463	0.753319	0.027471	3.69734	0.00688454	1.34803	1.44733	0.221199	6.74825	0.042959	0.0115815	0.022275	0.0768156	0.377536	0.122631	8.40239	5.75501	22.5974	0.145633	0.332201	0.206342	0.684176	0.788057	0.0744787	1.35735	3.3531	4.16488	7.51798	8.87901	3.70363
Col-0	16	e	70.7493	0.775107	0.149861	0.0415764	0.966544	0.0459935	2.4572	0.269357	1.61842	0.122598	0.829494	5.34306	0.156017	0.0161708	0.333664	0.505851	0.656791	0.186889	1.80137	6.09011	11.5347	-0.264981	0.458879	0.692396	0.886294	1.0074	0.0885697	2.25524	7.48711	10.7112	18.1983	20.7415	3.75734
Col-0	0	a	-3.19065	0.757584	0.16748	1.29851	2.22358	0.0988254	3.91086	0.0156073	2.29207	1.49508	0.747292	8.55973	0.0936142	0.05179	0.0502532	0.195657	1.10361	0.130927	13.4759	6.79616	16.402	0.622821	0.304277	0.249624	1.17672	1.04501	0.28695	0.50472	9.78771	6.06284	15.8506	18.2896	5.17102
Col-0	0	a	0.200817	0.677843	0.138934	0.0322265	0.849004	0.0380071	2.1111	0.283613	2.20387	0.0803603	0.763436	5.48038	0.150005	0.0164626	0.332797	0.499265	0.790709	0.1667	1.21939	6.6153	12.3966	0.184049	0.63427	0.728456	1.54678	0.617207	0.0434038	0.836655	2.52363	3.86706	6.39069	12.5578	4.1387
Col-0	0	a	3.80093	0.712319	0.126511	0.045087	0.883917	0.0434601	2.5534	0.251517	2.30294	0.169918	0.857217	6.17845	0.174712	0.017063	0.531819	0.723595	1.18149	0.247212	1.02848	7.15098	18.4011	1.07169	0.708372	0.513728	2.29379	0.574618	0.0762603	0.703864	4.89648	6.34666	11.2431	17.4246	4.32605
Col-0	0	a	3.56186	0.646983	0.0811751	0.0494975	0.777656	0.0432508	2.26782	0.0722852	1.81274	0.544927	0.574998	5.31602	0.0511071	0.0257027	0.352578	0.429388	0.811123	0.25064	0.86396	6.05452	14.6883	0.412957	1.05375	0.205746	1.67246	0.917331	0.0273101	0.873281	2.94318	4.9176	7.86078	14.2962	4.77321
Col-0	0	a	-2.71729	1.01116	0.16485	0.0337295	1.20974	0.0313231	3.12418	0.127675	1.89804	0.450764	1.30787	6.93985	0.148668	0.0100133	0.770402	0.929083	1.9394	0.0854773	0.887939	5.36062	14.0928	0.645023	0.565347	0.412354	1.62272	0.529274	0.0532719	0.553641	3.36076	3.76644	7.1272	17.6235	4.0578
Col-0	0	e	15.3658	1.07689	0.175566	0.0195671	1.27202	0.017915	3.32725	0.135974	2.02141	0.480063	1.39289	7.3755	0.158331	0.00688142	0.820478	0.98569	2.06546	0.0883324	0.721734	5.70906	15.0089	0.78948	0.602094	0.439156	1.83073	0.595112	0.140781	0.818382	2.88956	4.19804	7.0876	11.4731	5.87873
Col-0	0	e	21.2423	0.908771	0.148157	0.0228688	1.0798	0.0230325	2.80781	0.114746	1.70583	0.405117	1.17543	6.23197	0.133613	0.00813291	0.692386	0.834132	1.74301	0.0972016	0.770982	4.81777	12.6657	0.631936	0.508096	0.370596	1.51063	0.44799	0.00808612	0.61567	3.10056	4.47711	7.57768	11.4153	4.86104
Col-0	0	e	29.5365	0.768085	0.100109	0.0634697	0.931664	0.0491159	3.57749	0.0801942	1.47639	0.402451	0.723767	6.30941	0.0780411	0.0343744	0.379426	0.491841	1.50698	0.233314	0.460475	7.45019	17.0725	0.163322	0.508906	0.206004	0.878232	0.804121	0.141313	0.95129	4.00313	4.9541	8.95723	13.2925	5.19901
Col-0	0	e	10.1584	0.610443	0.130979	0.0321097	0.773532	0.0352344	1.93114	0.275759	1.19257	0.0273578	0.46803	3.9301	0.162882	0.014168	0.319453	0.496504	0.725829	0.14918	0.963969	6.1356	13.2628	-0.355722	0.309579	0.705872	0.659729	0.721767	0.141601	0.768926	2.69147	4.56839	7.25985	11.9764	5.10212
hpr1-1	2	a	39.677	0.514986	0.0845021	0.753959	1.35345	0.0631467	3.45559	0.0212983	1.23339	1.48492	0.46028	6.71863	0.0773401	0.0294874	0.0118457	0.118673	6.48319	1.01885	6.74973	8.58405	31.3296	0.863494	1.02977	0.241715	2.13498	2.12965	0.684615	1.21659	4.94848	7.86508	12.8136	7.65039	7.31072
hpr1-1	2	a	43.8111	0.39791	0.111129	0.0201374	0.529177	0.0348038	4.02419	0.241037	1.02359	0.096752	0.944383	6.36475	0.154421	0.0104369	0.28431	0.449168	4.87852	0.616033	1.52436	6.44201	12.7326	0.423351	0.546077	0.611965	1.58139	1.4014	0.422093	1.01622	6.02448	6.64523	12.6697	9.36659	6.71716
hpr1-1	2	a	10.244	0.965826	0.157458	0.0262684	1.14955	0.0302541	2.98408	0.121949	1.81293	0.43055	1.24922	6.62899	0.142001	0.00946503	0.735855	0.887321	1.85243	0.504703	0.81103	5.12023	13.4609	0.81269	0.539995	0.393862	1.74655	1.03557	0.307208	0.695126	4.41787	5.1711	9.58897	7.99849	6.06563
hpr1-1	2	a	26.1494	0.485287	0.0429299	0.325393	0.85361	0.0312227	1.01673	0.0133118	1.01277	1.19274	0.279953	3.54673	0.0494551	0.0117261	0.00734298	0.0685242	4.13766	0.349162	3.85253	7.47085	12.5973	0.249822	0.524909	0.203291	0.978022	1.45887	0.468042	1.19128	6.02222	7.33519	13.3574	11.7671	6.69375
hpr1-1	2	a	30.5991	0.592164	0.0971468	0.617376	1.30669	0.0630105	2.79951	0.011197	0.992186	0.989929	0.395617	5.25145	0.0552715	0.101026	0.0248963	0.181194	3.97278	0.72944	5.52229	5.84577	20.8241	1.19491	0.876245	0.217252	2.28841	1.53741	0.631138	1.07833	6.70817	9.92403	16.6322	12.0393	6.4615
hpr1-1	2	e	63.9492	1.04894	0.0980863	0.0311656	1.17819	0.0196138	2.53501	0.223947	2.11463	0.048413	0.776365	5.71798	0.170825	0.00471892	0.451919	0.627463	2.77168	0.369259	0.84564	6.55833	19.9625	0.833683	0.866308	0.439742	2.13973	1.69548	0.518528	1.40306	5.74941	5.68488	11.4343	8.59817	5.64378
hpr1-1	2	e	42.4966	0.771237	0.0528603	0.0372549	0.861352	0.0345736	1.69085	0.0748672	1.05255	0.617161	0.548657	4.01865	0.0630492	0.016416	0.325849	0.405315	2.20451	0.271942	0.786491	4.57584	10.6888	0.212353	0.346934	0.167646	0.726932	2.16816	0.90125	1.71242	4.94205	5.25281	10.1949	6.38413	4.86873
hpr1-1	2	e	89.9418	0.980838	0.0681676	0.0280652	1.07707	0.0370537	2.90439	0.0748159	1.14526	0.630486	0.563208	5.35521	0.0688434	0.01109	0.306554	0.386487	2.49747	0.279626	0.396544	5.61366	13.4437	0.263789	2.21296	0.161595	2.63834	3.15957	0.854487	2.16468	6.04172	9.94204	15.9838	13.6816	5.82199
hpr1-1	2	e	55.9057	0.908936	0.0690521	0.0392268	1.01722	0.0392089	2.46496	0.0729016	1.26115	0.511197	0.576717	4.92613	0.0630894	0.0175214	0.308237	0.388848	2.62761	0.333888	0.607959	5.77794	11.2028	0.335917	0.510767	0.160125	1.00681	1.76467	0.674936	1.13468	3.98852	5.61827	9.60679	6.15995	5.63623
hpr1-1	2	e	42.4901	1.05166	0.081734	0.0403421	1.17374	0.0397007	2.79947	0.0721421	1.78736	0.351193	0.845784	5.89565	0.0768435	0.0208497	0.300595	0.398289	3.50927	0.267819	0.632816	7.78281	11.0953	0.68736	0.933354	0.162869	1.78358	1.93309	0.923116	1.42752	5.60344	8.38036	13.9838	9.41795	6.1415
hpr1-1	4	a	63.1761	0.18046	0.0327093	0.302999	0.516168	0.0361558	2.31762	0.0124026	0.615626	0.717652	0.537176	4.23663	0.0420959	0.0183747	0.0196257	0.0800963	5.50211	1.33984	5.66479	4.92184	7.79911	0.436623	0.485459	0.171142	1.09322	1.81717	0.43652	0.915641	9.14897	12.1301	21.2791	12.3978	7.39892
hpr1-1	4	a	49.7956	0.240567	0.0331624	0.334127	0.607856	0.0429654	2.26252	0.0142211	0.56667	1.11009	0.654051	4.65052	0.0499313	0.0110885	0.0184831	0.0795029	6.53979	1.26818	7.73705	5.81789	10.7877	0.481996	0.448144	0.201542	1.13168	1.8157	0.499638	1.01209	7.06858	11.2833	18.3519	9.09753	7.2258
hpr1-1	4	a	67.1939	0.904957	0.147534	0.00927745	1.06177	0.00973823	2.79601	0.114264	1.69867	0.403414	1.17049	6.19258	0.133051	0.00379044	0.689477	0.826319	1.73568	0.260026	0.690095	4.79753	12.6125	0.848293	0.505961	0.369039	1.72329	2.35169	0.945669	1.08982	8.42947	11.6022	20.0317	12.7468	7.79175
hpr1-1	4	a	78.4692	1.04553	0.170452	0.0632624	1.27925	0.0590685	3.23034	0.132013	1.96254	0.466081	1.35232	7.20236	0.15372	0.0309992	0.79658	0.981299	2.00531	2.05782	0.990458	5.54278	14.5717	1.9003	0.584557	0.426366	2.91122	2.5059	0.559123	1.1345	6.7487	9.1032	15.8519	7.67184	7.6567
hpr1-1	4	a	54.979	0.337338	0.0630646	0.597433	0.997836	0.0695288	3.64727	0.0195605	0.794071	0.817212	0.655203	6.00284	0.0821191	0.041662	0.0280817	0.151863	7.17391	2.08987	5.45678	6.08248	11.5826	0.749078	0.594502	0.214393	1.55797	2.25792	0.931811	0.787278	5.72499	8.24016	13.9651	7.50196	7.88023
hpr1-1	4	e	44.0481	0.582557	0.126788	0.0305905	0.739935	0.0324113	3.49745	0.29992	1.23404	0.0424531	0.783588	5.88986	0.168813	0.0156045	0.353679	0.538097	2.77259	0.388898	1.28623	4.62754	10.7463	0.362014	0.332314	0.776544	1.47087	1.2578	0.550998	1.01083	5.30873	7.85446	13.1632	4.97503	5.16893
hpr1-1	4	e	76.8695	0.899522	0.132892	0.0362847	1.0687	0.0457523	2.21022	0.259398	1.42213	0.0707734	0.659744	4.66802	0.151261	0.0138325	0.290857	0.45595	2.76969	0.452806	2.07422	5.58796	24.3074	-0.0478919	0.513013	0.641228	1.10635	1.40676	0.402466	1.26362	7.00804	8.45095	15.459	8.5274	6.42843
hpr1-1	4	e	74.1175	1.14396	0.0788586	0.510231	1.73305	0.0508829	6.19396	0.0311814	2.07913	1.14414	0.866794	10.3661	0.0612012	0.0224676	0.0328598	0.116529	4.18973	0.367669	8.63426	8.12758	19.6626	0.882929	0.432784	0.224903	1.54062	1.22073	0.328597	1.48196	5.69808	5.1993	10.8974	6.64035	5.42315
hpr1-1	4	e	44.3732	0.799859	0.0614787	0.0388275	0.900165	0.0351508	2.18787	0.0782038	1.23124	0.591335	0.595457	4.71927	0.0569204	0.0231116	0.341269	0.421301	2.3618	0.311637	0.605548	5.39925	10.2697	0.375447	0.346736	0.183262	0.905445	1.52754	0.541167	1.57587	6.13533	8.45159	14.5869	8.00186	5.32164
hpr1-1	4	e	94.9537	1.00519	0.0941769	0.0340994	1.13347	0.0344002	1.78844	0.162121	1.74205	1.14161	0.908419	5.77704	0.167064	0.0172928	2.28289	2.46724	3.95681	0.373105	2.16873	7.87621	11.9516	0.79262	0.675039	0.205464	1.67312	1.72512	0.765511	1.70856	11.967	14.2242	26.1912	15.8005	6.10835
hpr1-1	6	a	56.0773	0.188163	0.106271	0.04886	0.343294	0.0467965	1.79721	0.219354	0.688405	0.0173877	0.739982	3.50914	0.176165	0.0160958	0.445784	0.638045	8.61317	2.6412	0.913749	5.58908	14.0345	0.831356	0.352304	0.435948	1.61961	2.53559	0.950397	1.29525	9.34335	10.7198	20.0631	9.90646	9.30635
hpr1-1	6	a	44.5542	0.879105	0.143319	0.031948	1.05437	0.0412724	2.71612	0.110999	1.65013	0.391888	1.13705	6.04747	0.12925	0.0140686	0.669778	0.813096	1.68609	1.85528	0.971789	4.66046	12.2521	0.878571	0.491505	0.358495	1.72857	1.31709	0.340589	1.12544	9.36782	9.41408	18.7819	8.6239	7.89045
hpr1-1	6	e	125.08	0.726039	0.132761	0.0261091	0.884909	0.0372433	1.97699	0.30824	1.57456	0.0579042	0.858328	4.81327	0.175299	0.011764	0.353099	0.540162	3.73372	0.58328	1.56608	4.80736	13.8731	0.363908	0.754171	0.782433	1.90051	1.57054	0.221461	1.66041	8.41408	8.64121	17.0553	6.57367	6.27692
hpr1-1	6	e	57.6898	0.99254	0.161812	0.020897	1.17525	0.0216556	3.06659	0.125321	1.86305	0.442455	1.28377	6.80284	0.145927	0.00689961	0.756201	0.909028	1.90365	0.49769	0.977337	5.26181	13.833	0.82582	0.554925	0.404753	1.7855	1.30515	0.65435	1.393	6.7967	10.6702	17.4669	6.16084	5.71628
hpr1-1	6	e	92.8122	0.939486	0.089917	0.0304183	1.05982	0.0326186	2.25049	0.160702	1.64689	2.89343	0.67182	7.65595	0.16542	0.0146263	2.26053	2.44057	3.19434	0.662044	2.11969	4.64504	18.9334	0.849475	0.604477	0.208132	1.66208	0.806511	0.136478	1.01468	12.1882	9.33931	21.5276	7.53419	6.42266
hpr1-1	6	e	139.104	0.897962	0.0972822	0.0354049	1.03065	0.0366636	1.78335	0.231909	1.76858	0.103178	0.987724	4.9114	0.179786	0.0090875	0.457725	0.646599	4.76512	0.645959	0.901486	7.02388	14.7677	2.11494	0.472979	0.47265	3.06057	1.67115	0.572119	1.97652	10.9443	13.9581	24.9024	10.4896	6.45262
hpr1-1	6	e	128.575	1.2732	0.0834377	0.72587	2.08251	0.0658783	2.98788	0.0321891	2.06843	1.07518	1.4749	7.70447	0.0756739	0.0350799	0.0388649	0.149619	6.02569	0.503311	14.3551	7.84036	14.1123	1.12765	0.822788	0.236455	2.18689	1.23532	0.2633	1.46652	15.8924	10.7906	26.683	9.78515	6.25939
hpr1-1	8	a	117.896	0.253793	0.138916	0.0484487	0.441157	0.0753773	3.50188	0.274552	0.666603	0.110233	1.36561	5.99426	0.196398	0.0217033	0.338095	0.556196	10.9126	3.99764	1.71637	5.12188	12.3773	0.23438	0.623409	0.701662	1.55945	4.0299	1.54953	1.80353	10.0239	12.283	22.3069	8.12018	9.71456
hpr1-1	8	a	83.9132	2.36834	0.112287	0.0254382	2.50607	0.0471043	2.23734	0.272325	0.526506	0.0630769	1.00693	4.15328	0.168985	0.0132009	0.327262	0.509448	9.06531	3.02892	1.22766	4.12205	9.25179	0.29134	0.278373	0.702596	1.27231	1.69268	0.472635	1.46553	10.2026	13.8417	24.0443	10.653	10.0068
hpr1-1	8	a	126.358	0.191981	0.112698	0.0274116	0.33209	0.0509477	3.02641	0.250522	0.587437	0.0689432	1.03575	5.02001	0.169722	0.0180192	0.296952	0.484694	10.0198	3.34122	1.27229	3.8162	14.7319	0.181853	0.61964	0.638849	1.44034	3.0612	0.860769	1.89727	10.0704	15.6084	25.6788	9.8291	10.1609
hpr1-1	8	a	126.159	0.987989	0.161069	0.031449	1.18051	0.0449806	3.05252	0.124746	1.85451	0.440425	1.27788	6.79506	0.145258	0.0146605	0.752732	0.91265	1.89492	4.17546	1.15026	5.23767	13.7696	1.04609	0.55238	0.402896	2.00136	2.94537	0.776515	1.4933	10.904	15.6453	26.5493	10.2635	10.0843
hpr1-1	8	a	94.492	0.30807	0.117005	0.0366516	0.461727	0.0703792	2.87633	0.233114	0.810584	0.0407306	1.14354	5.17468	0.191516	0.0144157	0.48737	0.693303	10.3436	3.96447	1.03477	5.38329	20.5863	0.832621	0.470715	0.46763	1.77097	2.65974	0.768043	1.77287	9.98709	12.4655	22.4526	10.9375	9.2572
hpr1-1	8	e	117.556	0.572728	0.0924311	0.857386	1.52255	0.0794155	2.07458	0.0119758	1.16092	1.06375	0.709796	5.10044	0.0603479	0.071121	0.0413274	0.172796	3.65356	0.578328	8.20486	3.95556	11.6212	1.86932	0.352972	0.253114	2.47541	1.60121	0.375047	1.30509	7.37622	7.95919	15.3354	6.54625	5.09858
hpr1-1	8	e	80.5438	0.387021	0.0964484	0.0346144	0.518084	0.036229	3.16377	0.176588	1.93137	1.61694	0.675869	7.60077	0.183064	0.0196589	2.60131	2.80403	2.6243	0.281102	2.51696	6.31871	20.2444	0.830707	0.560557	0.240667	1.63193	0.654702	0.0805532	0.73583	6.84346	8.17993	15.0234	7.11522	5.71227
hpr1-1	8	e	146.178	0.465606	0.05692	0.0350627	0.557589	0.0407525	2.70541	0.0761792	1.46745	0.635435	0.742452	5.66767	0.0553177	0.0150153	0.337519	0.407852	3.2434	0.366259	0.580831	5.09897	16.8002	0.40918	0.700069	0.17253	1.28178	1.19232	0.179664	1.0301	5.60904	7.38071	12.9898	6.18258	6.36247
hpr1-1	8	e	113.998	0.859936	0.151114	0.0417322	1.05278	0.0411292	3.08457	0.292275	1.86085	0.0943959	1.09493	6.46814	0.166945	0.0194444	0.351476	0.537866	1.14056	0.319246	1.27866	5.87578	16.8115	0.155631	0.617451	0.739808	1.51289	1.44571	0.407067	1.77464	5.71057	6.75457	12.4651	10.1632	4.7317
hpr1-1	8	e	135.758	0.51345	0.0629826	0.73784	1.31427	0.0521747	1.76715	0.0142002	1.47877	1.27513	0.387249	4.97468	0.0482759	0.0331732	0.0191971	0.100646	0.666152	0.247813	3.47308	4.58495	12.5376	0.551198	0.685254	0.188967	1.42542	1.60858	0.332634	1.63162	8.17202	7.01334	15.1854	11.4742	4.62743
hpr1-1	16	a	60.2602	0.474078	0.118625	0.0469477	0.63965	0.0367933	1.91764	0.161681	1.8601	2.33942	0.776798	7.09244	0.182963	0.0184164	2.47476	2.67614	8.76885	2.0754	2.38565	6.07974	11.031	0.62718	0.375211	0.222704	1.22509	1.97245	0.288203	1.40377	7.57592	12.5395	20.1154	8.59493	8.74221
hpr1-1	16	a	42.8999	0.287042	0.0818222	0.0260047	0.394869	0.0212678	2.32061	0.155892	1.49128	1.4283	0.846042	6.26339	0.164331	0.0077494	2.42348	2.59556	7.11995	2.03158	2.28291	5.21229	13.9673	0.70506	0.094924	0.220083	1.02007	0.957817	0.364401	0.907723	8.86322	12.8729	21.7361	10.2101	7.96095
hpr1-1	16	a	51.7961	0.349697	0.0698686	0.0389273	0.458493	0.0329412	5.82808	0.0692838	1.6467	0.47524	1.124	9.17624	0.0613317	0.014205	0.347606	0.423143	9.16831	1.10255	0.819528	6.33037	25.3719	0.35508	0.26689	0.179763	0.801733	0.919934	0.246057	0.894824	8.49158	13.4162	21.9077	12.1584	7.75429
hpr1-1	16	a	43.0586	0.304337	0.0889586	0.0299195	0.423215	0.029737	2.0507	0.153514	1.50323	2.13253	0.773568	6.64329	0.157763	0.0121951	2.36223	2.53219	7.07887	1.66626	2.28594	5.36275	12.8785	0.669787	0.190905	0.213474	1.07417	0.96462	0.141832	1.09402	8.43218	14.8488	23.281	11.5622	7.67387
hpr1-1	16	a	82.364	0.408488	0.144154	0.0365997	0.589242	0.035281	3.42723	0.282286	1.92236	0.0598378	1.21966	6.94666	0.173108	0.0191672	0.340801	0.533077	10.8536	1.31725	2.36485	6.33331	11.8888	0.140056	0.339581	0.720479	1.20012	0.872828	0.0484502	1.23502	6.24046	8.29438	14.5348	9.6121	7.29564
hpr1-1	16	e	88.7489	0.640149	0.118614	0.0527139	0.811477	0.0388252	2.11106	0.146803	2.02169	4.20319	0.535715	9.05728	0.170282	0.0209191	2.29312	2.48432	1.68737	0.268961	2.14609	6.48302	14.4347	0.614143	0.640752	0.218769	1.47366	0.642441	0.0387915	1.45667	6.97259	10.4834	17.456	14.8436	4.72962
hpr1-1	16	e	103.823	0.507266	0.119319	0.0232161	0.649801	0.0325983	2.15943	0.272568	1.52772	0.0816322	0.678751	4.7527	0.156403	0.0104895	0.319545	0.486438	2.05639	0.188534	1.77678	5.57441	16.0697	-0.337192	0.348374	0.69869	0.709872	1.03658	0.205379	1.42447	5.97973	9.01172	14.9914	12.3064	5.11906
hpr1-1	16	e	80.6503	0.385168	0.107905	0.0263341	0.519407	0.0405375	1.46936	0.239942	1.19914	0.0861147	0.598338	3.63343	0.138374	0.0103129	0.277439	0.426126	1.78543	0.206896	1.07729	4.62676	7.42458	-0.202153	0.615432	0.612346	1.02562	0.987347	0.0896009	1.45681	6.8918	11.6896	18.5814	13.9421	5.462
hpr1-1	16	e	91.4787	0.367798	0.0958002	0.0309022	0.4945	0.0225377	2.2991	0.144711	1.62133	1.08928	0.7589	5.93585	0.160409	0.0102301	2.2205	2.39114	1.82195	0.114604	2.08866	6.26881	12.9166	0.470066	0.253848	0.195122	0.919036	0.796975	0.192857	1.24004	6.29566	10.103	16.3986	9.99599	4.57736
hpr1-1	16	e	92.7691	0.710075	0.131324	0.0582833	0.899682	0.0438753	1.6904	0.153404	2.02112	3.0882	0.650961	7.64796	0.186617	0.025959	2.42259	2.63516	2.37598	0.286489	2.26615	7.07235	13.9772	0.652628	0.548044	0.226811	1.42748	0.970983	0.12833	1.56665	9.77968	14.568	24.3477	16.2983	5.8631
hpr1-1	0	a	1.37053	0.974579	0.158883	0.0166977	1.15016	0.0149085	3.01109	0.123053	1.82933	0.434446	1.26053	6.67336	0.143286	0.00535414	0.742514	0.891154	1.8692	0.307538	0.743179	5.16657	13.5827	1.01439	0.544882	0.397427	1.9567	0.699843	0.0196377	0.646643	13.9009	12.4474	26.3483	14.3627	6.61497
hpr1-1	0	a	-4.74835	0.504674	0.113712	0.0431495	0.661536	0.0506618	2.00418	0.138898	1.66344	2.75235	0.622222	7.23176	0.143421	0.0161668	2.10326	2.26285	4.61134	0.672668	1.99981	4.75414	15.8853	0.550262	0.105311	0.198249	0.853822	0.623297	0.0773384	0.436487	9.33408	13.6182	22.9522	14.1129	7.89239
hpr1-1	0	a	4.61581	0.329605	0.0922768	0.0280986	0.44998	0.0408703	2.90804	0.150462	1.1961	2.01822	0.630309	6.944	0.149847	0.00782211	2.351	2.50867	4.81471	0.534633	2.23224	4.16632	16.8544	0.512738	0.0930003	0.210812	0.816551	0.587305	0.11678	0.53822	9.47427	15.0023	24.4766	12.9852	7.17502
hpr1-1	0	a	-0.333425	0.427423	0.112697	0.037012	0.577132	0.0303097	2.3908	0.254035	1.39582	0.0622927	0.685454	4.81871	0.163176	0.010942	0.516542	0.690659	4.78533	0.571218	1.0448	4.72871	17.9446	0.726319	0.0278018	0.510644	1.26476	0.380182	0.00136266	0.360676	5.69992	7.04872	12.7486	10.2572	6.82979
hpr1-1	0	a	3.51168	1.01596	0.165628	0.024493	1.20608	0.0210035	3.13892	0.128277	1.90699	0.45289	1.31404	6.96212	0.149369	0.00714969	0.774036	0.930554	1.94855	0.325529	0.898454	5.38591	14.1593	0.569073	0.568013	0.414299	1.55138	0.72539	0.0199197	0.478773	4.83127	7.23894	12.0702	7.70108	6.08109
hpr1-1	0	e	49.662	0.84279	0.0968713	1.25114	2.1908	0.0971406	2.2968	0.0898225	0.928304	9.30469	0.109769	12.8265	0.062892	0.0324673	0.0300054	0.125365	1.32904	0.831803	35.0549	5.43204	31.9726	0.138256	0.786376	0.226681	1.15131	0.836517	0.00822275	0.959336	5.7481	9.56492	15.313	12.5509	5.52401
hpr1-1	0	e	31.9079	0.92439	0.1507	0.0468818	1.12197	0.0456801	2.85601	0.116716	1.73512	0.412071	1.19561	6.3612	0.135907	0.0341719	0.704273	0.874351	1.77293	0.194539	1.09348	4.90048	12.8831	2.15961	0.516819	0.376958	3.05339	0.741843	0.104847	1.14609	6.37733	10.5027	16.88	15.1183	5.67106
hpr1-1	0	e	16.7871	0.822994	0.185568	0.0763984	1.08496	0.0656403	2.28502	0.3253	1.40552	0.150034	1.0126	5.24412	0.206514	0.0483317	0.393812	0.648658	1.99808	0.313855	3.01658	6.66769	13.5023	0.0510919	0.283176	0.827894	1.16216	0.604178	0.0421667	0.687389	4.8506	8.27059	13.1212	10.7964	5.27762
hpr1-1	0	e	44.4311	0.559712	0.0713572	0.0455608	0.67663	0.034569	3.43361	0.0767391	1.17582	0.657097	0.670139	6.04797	0.0647891	0.0180755	0.348527	0.431391	1.70846	0.212847	0.566015	6.6874	13.0043	-0.052044	0.240504	0.184767	0.373227	0.532606	0.0339858	0.918255	2.64181	4.61233	7.25414	8.2034	5.0977
hpr1-1	0	e	18.1311	0.389964	0.0930928	0.03123	0.514286	0.0307796	2.89741	0.239905	1.1045	0.149373	0.64616	5.06813	0.16507	0.00713284	0.494412	0.666615	1.64977	0.217648	1.06821	5.54229	20.3489	0.68571	0.242366	0.47933	1.40741	1.28767	0.127707	0.939744	4.9228	9.40063	14.3234	8.63595	5.39526

## Sheet: Tabelle1GK
Probe	geno	Uhrzeit	daytime	cond	Starch	Ala	Val	Leu	Ile	Asn	Met	Asp	Lys	Thr	Phe	Tyr	Trp	Ser	Gly	Cys	Glu	Gln	Arg	Pro	His
165	Col-0	8	0	e		0.504072	0.0665374	0.0255348	0.0326749	1.42747	0.116935	0.949048	0.26775	0.568064	0.102812	0.0117574	0.232755	0.776265	0.0498257	0.638449	2.80657	2.51531	0.68157	0.546737	0.462113
166	Col-0	8	0	e		0.458669	0.0608757	0.0202149	0.0336391	1.50494	0.110512	1.01591	0.221666	0.634382	0.0987582	0.00723354	0.217706	0.673546	0.0126441	0.598579	3.05634	3.16061	0.613031	0.541813	0.434134
167	Col-0	8	0	e		0.659739	0.0799016	0.0411115	0.00864416	1.2326	0.0560887	1.20739	0.164883	0.514174	0.0502438	0.061967	0.0731474	1.27346	0.165857	0.191282	3.05765	4.49038	0.358847	0.454592	0.153736
168	Col-0	8	0	e		0.643445	0.0625163	0.0566938	0.00416802	0.771215	0.19014	1.19897	0.120984	0.271418	0.0492721	0.104462	0.391953	0.859694	0.0255327	0.484339	3.07819	2.1305	0.348445	0.330261	0.549697
115	Col-0	10	2	e		1.12063	0.174267	0.0863318	0.0660852	1.01226	0.147497	1.59562	1.04818	0.747808	0.173975	0.142878	0.0698671	0.661172	0.0648843	0.186062	2.48877	3.3559	0.393641	0.873948	0.136751
116	Col-0	10	2	e		1.51907	0.174745	0.08791	0.0671367	0.724025	0.141148	1.94438	0.75864	0.742641	0.165834	0.137912	0.0647557	1.07368	0.150728	0.17836	3.25309	2.51777	0.416331	0.52812	0.126626
117	Col-0	10	2	e		1.49932	0.0948972	0.0560439	0.0199857	1.74428	0.191092	2.3384	0.135575	0.818188	0.0595064	0.104379	0.378656	1.09948	0.158672	0.467994	3.81395	4.37585	0.442127	0.727966	0.539853
118	Col-0	10	2	e		1.22947	0.0690271	0.0274798	0.0298426	0.989682	0.0617492	1.49204	0.515207	0.389625	0.0426751	0.0574044	0.0786177	1.01956	0.192042	0.210481	2.70551	3.58654	0.273947	0.479647	0.148979
119	Col-0	10	2	e		1.17263	0.0737792	0.0238861	0.0200871	0.528691	0.0363162	1.55158	0.391129	0.575921	0.0370971	0.0129117	0.0573377	0.813543	0.193656	0.294717	3.06038	1.84756	0.640237	0.371455	0.350266
125	Col-0	12	4	e		0.967073	0.0666806	0.0323499	0.0133432	1.06007	0.0582062	1.57119	0.204238	0.522575	0.0436211	0.0552181	0.0681026	1.08358	0.342536	0.177578	2.42689	3.6	0.823771	0.562148	0.14405
126	Col-0	12	4	e		0.890044	0.0859931	0.0879662	0.0613224	0.732472	0.183805	1.79753	0.298584	0.727885	0.0969159	0.0111308	0.156048	0.790661	0.0819305	0.430843	2.45741	1.87549	0.718351	0.659451	0.267474
127	Col-0	12	4	e		1.52315	0.209604	0.107205	0.0878745	0.928365	0.158358	2.66065	1.28336	0.999675	0.176835	0.154056	0.0696216	1.0139	0.162296	0.212464	4.24421	2.95706	0.208369	1.27152	0.138071
128	Col-0	12	4	e		1.42167	0.103654	0.0865209	0.067622	1.16714	0.187037	2.42854	0.275375	0.925245	0.111314	0.0107753	0.15229	1.12938	0.0230782	0.425589	3.7557	4.15261	0.703523	1.13826	0.264858
129	Col-0	12	4	e		1.36103	0.0677337	0.0268537	0.00380699	0.892829	0.0561386	1.6193	0.285603	0.533707	0.0413484	0.0545579	0.0714068	1.33114	0.252516	0.188011	3.07268	3.18414	0.533319	0.391585	0.140795
135	Col-0	14	6	e		1.0697	0.102121	0.032115	0.0293776	0.990311	0.0409687	1.89297	0.626119	0.59179	0.0362042	0.0196319	0.0688138	0.968409	0.340992	0.35127	2.2315	3.79727	1.23795	0.525573	0.4197
136	Col-0	14	6	e		1.02636	0.094949	0.0798365	0.0659	1.54575	0.176842	2.01414	0.280902	0.775159	0.0951709	0.0101662	0.143917	1.06668	0.100923	0.3991	2.40806	4.95993	0.709598	0.991419	0.249704
137	Col-0	14	6	e		0.980823	0.0682044	0.0191757	0.0357896	0.755165	0.112302	1.74488	0.203066	0.72647	0.0929527	0.0110256	0.207024	0.949978	0.208828	0.568946	2.45345	2.11435	0.652384	0.464882	0.413083
138	Col-0	14	6	e		1.08333	0.0939998	0.0250238	0.0207725	1.03713	0.0367756	1.64675	0.405232	0.530633	0.0320394	0.0175166	0.0591994	0.815083	0.52292	0.303335	2.23821	3.50313	0.690765	0.766295	0.361316
139	Col-0	14	6	e		1.58141	0.0799461	0.0190259	0.000290633	1.59014	0.0712361	2.34315	0.148882	0.844284	0.0494132	0.0507818	0.0753259	1.39279	0.353658	0.199299	3.38836	7.49649	0.408007	1.37996	0.142265
145	Col-0	16	8	e		0.648872	0.0829367	0.075077	0.0377649	0.914024	0.18236	1.77796	0.216183	0.694704	0.0493768	0.115993	0.374887	0.923922	0.0779985	0.464702	2.6152	2.81215	2.58298	0.907955	0.581479
146	Col-0	16	8	e		0.797474	0.105308	0.0358751	0.0494621	1.19007	0.109793	2.65301	0.210732	1.22285	0.101213	0.0176254	0.195366	1.36895	0.132931	0.536819	4.15833	4.62582	0.709495	1.58191	0.395379
147	Col-0	16	8	e		0.617106	0.0707302	0.0559136	0.0200574	1.48123	0.172332	1.39883	0.145122	0.715428	0.0465848	0.100301	0.352216	0.953733	0.159063	0.43537	2.37838	3.54191	0.84694	0.832679	0.505123
148	Col-0	16	8	e		0.359212	0.0631135	0.0283716	0.0467798	0.733126	0.109441	1.36686	0.229205	0.924609	0.101869	0.0204746	0.204992	5.23715	0.087472	0.563516	2.24214	1.81241	1.39076	0.27955	0.420466
149	Col-0	16	8	e		0.44103	0.0748702	0.0171815	0.0134277	1.07318	0.0369713	1.39377	0.467033	0.792829	0.0278971	0.00927412	0.0591504	4.25729	0.0690389	0.300327	2.637	4.38865	0.699746	0.494324	0.357378
155	Col-0	24	16	e		0.482455	0.0785456	0.0172156	0.0123842	1.15951	0.03021	1.54389	0.359852	0.50078	0.0244811	0.00842233	0.0626706	0.780169	0.0430494	0.317743	3.23398	3.38009	0.298713	0.61941	0.376324
156	Col-0	24	16	e		0.559547	0.0645085	0.0286477	0.00563338	0.771556	0.0526534	1.50743	0.440214	0.436495	0.0377233	0.0497464	0.0743254	0.648406	0.0106301	0.201657	2.92051	2.31802	0.148541	0.665463	0.138128
157	Col-0	24	16	e		0.593527	0.122877	0.104641	0.0701448	1.65024	0.19264	2.4371	0.299145	0.873744	0.121002	0.0115367	0.160967	0.897721	0.15781	0.448655	4.45964	3.07437	0.651927	0.780031	0.27911
158	Col-0	24	16	e		0.324408	0.0663715	0.0157725	0.0110265	1.32468	0.0245606	1.00886	0.59822	0.423353	0.0197709	0.00840981	0.0578205	0.551154	0.0548407	0.299867	2.23693	2.48435	0.254836	0.248129	0.349453
159	Col-0	24	16	e		0.790046	0.0874122	0.0667204	0.0181898	0.677415	0.183864	1.6456	0.142499	0.635818	0.0433769	0.104339	0.379631	0.693482	0.0471036	0.471433	3.03162	1.25776	0.362847	0.472676	0.533954
265	hpr1-1	8	0	e		0.789491	0.152394	0.0656492	0.0517951	0.71681	0.129732	0.867296	5.52952	0.445162	0.0556987	0.0146702	0.0716317	3.88387	0.674937	0.437527	2.25325	2.06786	0.455349	0.736255	0.428099
266	hpr1-1	8	0	e		0.756424	0.0938342	0.0370028	0.0496908	0.830899	0.11437	1.49696	0.283001	0.815147	0.121945	0.000410726	0.217793	2.29081	0.0861198	0.601194	3.77081	1.99129	2.04753	0.290443	0.475689
267	hpr1-1	8	0	e		0.660289	0.0843018	0.0805368	0.0275041	0.725443	0.176174	1.09573	0.148487	0.661078	0.0639367	0.116893	0.357234	1.72161	0.131044	0.44213	2.66695	1.5645	0.559925	0.24005	0.504729
268	hpr1-1	8	0	e		0.570097	0.0645533	0.0321639	0.0222981	0.962033	0.06144	1.10751	0.308649	0.558037	0.0455872	0.0578362	0.0803448	1.91455	0.172822	0.216064	3.14425	3.63596	0.203788	0.280213	0.156632
269	hpr1-1	8	0	e		0.352686	0.0824692	0.0840881	0.0632871	0.969035	0.178876	0.960834	0.282049	0.648973	0.0982982	0.108997	0.151284	2.23542	0.0955726	0.419199	2.46643	2.11434	0.702378	0.243773	0.2627
215	hpr1-1	10	2	e		1.04431	0.0976681	0.0875768	0.0635588	0.953299	0.189025	2.26792	0.289424	0.822283	0.11965	0.110791	0.161714	4.6924	0.15907	0.43024	3.27078	2.54097	0.763085	0.872384	0.268559
216	hpr1-1	10	2	e		0.713185	0.045054	0.0243817	0.000714415	0.641873	0.0576263	0.944666	0.27596	0.419804	0.0429951	0.0506579	0.0707036	2.62756	0.213642	0.188247	2.04795	2.4019	0.409003	0.351635	0.134979
217	hpr1-1	10	2	e		1.04709	0.0699477	0.0206258	0.00589381	1.39648	0.0692005	1.21354	0.334479	0.527279	0.0585057	0.0523787	0.0775642	3.52664	0.261711	0.206543	2.98065	4.22745	0.531483	2.27936	0.155161
218	hpr1-1	10	2	e		0.969582	0.0702862	0.0309703	0.00747251	0.946167	0.0664336	1.32302	0.26899	0.536689	0.0516383	0.0577029	0.0773494	3.35958	0.311766	0.211978	3.04369	3.24576	0.536927	0.57241	0.152038
219	hpr1-1	10	2	e		1.01234	0.0768341	0.0297218	0.00914328	1.04143	0.060787	1.70357	0.169277	0.792966	0.0616962	0.0526883	0.0675329	3.82472	0.227947	0.177917	3.75728	2.96342	0.864944	0.90528	0.143159
225	hpr1-1	12	4	e		0.476951	0.0369593	0.0457923	0.00555301	0.891791	0.160782	0.951447	0.109579	0.423625	0.0339181	0.0880454	0.330875	2.61384	0.189605	0.407508	1.80193	1.27184	0.605245	0.272911	0.465641
226	hpr1-1	12	4	e		0.959212	0.0771669	0.0626998	0.0211636	1.25952	0.194183	1.54116	0.139391	0.503031	0.0537132	0.100424	0.3717	3.65019	0.351579	0.463912	2.97111	3.20119	0.508863	0.559875	0.530242
227	hpr1-1	12	4	e		1.06786	0.102401	0.0292513	0.0288387	1.01957	0.052617	1.84597	0.469849	0.926481	0.0426354	0.015556	0.065997	4.38764	0.330209	0.338642	3.70639	3.57675	1.1946	0.404845	0.410879
228	hpr1-1	12	4	e		0.765139	0.0546562	0.0264748	0.000703652	0.921701	0.0626524	1.14042	0.273993	0.4814	0.038524	0.0578397	0.0748967	3.55567	0.254905	0.198765	2.50425	2.25105	0.592827	0.365349	0.154274
229	hpr1-1	12	4	e		0.910906	0.163867	0.086431	0.0660749	0.538125	0.146035	1.50567	0.591433	1.03341	0.156734	0.138264	0.0640674	4.46767	0.166651	0.150593	3.63416	1.49438	0.54956	0.590138	0.124782
235	hpr1-1	14	6	e		0.692314	0.0489758	0.0473755	0.0120862	0.898215	0.192418	1.45862	0.134985	0.590095	0.0503566	0.101099	0.390337	4.00642	0.399651	0.482497	2.21006	2.48466	0.762451	0.707032	0.544836
236	hpr1-1	14	6	e		0.600156	0.0398905	0.0139905	0.028314	0.717453	0.107631	0.90184	0.19539	0.789592	0.0910305	0.00561514	0.197726	3.19885	0.397921	0.543709	1.63409	1.46917	0.660086	0.231304	0.391226
237	hpr1-1	14	6	e		0.89993	0.168119	0.0873741	0.0677041	1.11896	0.152796	1.50278	0.90973	0.75908	0.163741	0.142613	0.0665303	6.10593	0.453898	0.17804	2.24514	3.75384	0.632094	0.567482	0.13514
238	hpr1-1	14	6	e		0.812571	0.0863736	0.0848	0.0638611	0.737015	0.179321	1.70705	0.282892	0.910287	0.112402	0.104035	0.141443	6.35984	0.396784	0.392133	3.15474	2.25918	1.37385	0.449304	0.284909
239	hpr1-1	14	6	e		1.03975	0.0977247	0.0361136	0.0328861	0.570136	0.0510396	1.66843	0.355612	1.25873	0.0465378	0.0191171	0.0643174	5.97315	0.389123	0.328442	3.27601	2.24282	1.22905	0.663697	0.399505
245	hpr1-1	16	8	e		0.557269	0.121645	0.0502057	0.0446315	0.808168	0.0342185	1.04277	0.432897	0.817522	0.0368546	0.0412044	0.065985	5.72022	0.546025	0.337628	1.82615	1.94818	2.47438	0.344835	0.423709
246	hpr1-1	16	8	e		0.319011	0.153745	0.0822305	0.0629995	1.12074	0.137588	1.44474	0.625445	0.603395	0.149334	0.136066	0.0631451	4.07461	0.0519712	0.150795	2.51116	3.51584	0.486472	0.450681	0.128351
247	hpr1-1	16	8	e		0.455359	0.0480545	0.0221645	0.00496975	1.06033	0.0578068	1.29094	0.280833	0.60373	0.0351064	0.0504361	0.0721982	3.92416	0.287194	0.18844	2.25562	4.67259	0.468119	0.643897	0.13724
248	hpr1-1	16	8	e		0.763427	0.0703928	0.0593028	0.0140219	0.940409	0.177125	1.66664	0.136949	0.891282	0.0463444	0.098504	0.356163	0.924018	0.160533	0.439496	2.57703	1.8325	0.520043	0.553491	0.502417
249	hpr1-1	16	8	e		0.535204	0.0883683	0.0485403	0.0303196	0.640102	0.0343463	1.35466	0.637223	0.54652	0.0364711	0.0223735	0.0591702	0.827476	0.231044	0.301441	2.12957	1.89972	0.667697	0.647571	0.360916
255	hpr1-1	24	16	e		0.605853	0.188785	0.103727	0.0715232	0.852884	0.135964	1.79697	1.10284	0.551167	0.163936	0.143848	0.0654726	3.46753	0.075375	0.187472	3.07148	1.98191	0.362792	0.581323	0.141249
256	hpr1-1	24	16	e		0.504568	0.04645	0.0459026	0.00840757	1.07443	0.175476	1.45457	0.135794	0.426973	0.0441461	0.0930769	0.360545	2.64666	0.0565419	0.445981	2.63439	2.18151	0.336119	0.343375	0.504302
257	hpr1-1	24	16	e		0.477512	0.0570751	0.0539533	0.0165678	0.78093	0.187954	1.38155	0.153722	0.459864	0.052802	0.100714	0.385174	2.25865	0.110962	0.480166	2.64605	1.26429	0.393203	0.712469	0.541036
258	hpr1-1	24	16	e		0.342993	0.160433	0.0810583	0.0546001	0.695162	0.12847	1.38263	0.563381	0.827301	0.148653	0.128732	0.0624368	1.69504	0.0272951	0.135228	2.8462	2.49747	0.197371	0.277693	0.115576
259	hpr1-1	24	16	e		0.681235	0.207909	0.113578	0.0792591	0.761786	0.144265	1.82491	0.961878	0.709709	0.181692	0.156966	0.071218	4.07151	0.0826146	0.189343	3.40413	1.56679	0.395217	0.526196	0.147245

## Sheet: Tabelle1GKall
Probe	geno	Uhrzeit	daytime	cond	Starch	Ala	Val	Leu	PyrF	Ile	Asn	Met	Asp	Lys	Thr	AsF	Phe	Tyr	Trp	AroF	Ser	Gly	Cys	Glu	Gln	Arg	Pro	His	KgF	Glc	Frc	Suc	Mal	Fum	MF	Cit	NH4
110	Col-0	10	2	a		0.757582	0.114545	0.103561	0.975687	0.0747399	0.904864	0.185514	1.93185	0.301687	0.800952	4.1996	0.12062	0.119305	0.153522	0.393447	1.31898	0.23393	0.42414	2.65454	2.31707	0.98251	0.582641	0.287529	8.80134
111	Col-0	10	2	a		0.574417	0.165559	0.0830986	0.823075	0.0612944	0.694326	0.127386	1.45113	0.67356	0.727717	3.73541	0.151344	0.128096	0.0597973	0.339237	0.879169	0.116397	0.149281	2.053	1.88343	0.283161	0.442715	0.117243	5.92439
112	Col-0	10	2	a		1.04428	0.104749	0.0410976	1.19013	0.0471385	2.26737	0.0709969	2.76356	0.21359	0.853958	6.21662	0.0685427	0.0735106	0.0812038	0.223257	1.56786	0.285266	0.214621	4.85789	7.60685	0.515053	0.578758	0.17246	15.7988
113	Col-0	10	2	a		0.777508	0.0392593	0.012405	0.829172	0.0196712	0.959479	0.0499765	1.25124	0.196362	0.418839	2.89557	0.0310662	0.0405599	0.0622847	0.133911	1.20469	0.176357	0.165364	2.21952	3.42614	0.141837	0.908429	0.120041	8.36238
114	Col-0	10	2	a		0.861502	0.187519	0.0887121	1.13773	0.0700009	0.875517	0.153005	1.76687	0.647919	0.922157	4.43547	0.172248	0.149572	0.0702006	0.39202	0.93053	0.0506866	0.162961	2.95586	2.3602	0.172516	0.534642	0.1354	7.30279
115	Col-0	10	2	e		1.12063	0.174267	0.0863318	1.38123	0.0660852	1.01226	0.147497	1.59562	1.04818	0.747808	4.61746	0.173975	0.142878	0.0698671	0.38672	0.661172	0.0648843	0.186062	2.48877	3.3559	0.393641	0.873948	0.136751	8.16113
116	Col-0	10	2	e		1.51907	0.174745	0.08791	1.78172	0.0671367	0.724025	0.141148	1.94438	0.75864	0.742641	4.37798	0.165834	0.137912	0.0647557	0.368502	1.07368	0.150728	0.17836	3.25309	2.51777	0.416331	0.52812	0.126626	8.24471
117	Col-0	10	2	e		1.49932	0.0948972	0.0560439	1.65026	0.0199857	1.74428	0.191092	2.3384	0.135575	0.818188	5.24751	0.0595064	0.104379	0.378656	0.542541	1.09948	0.158672	0.467994	3.81395	4.37585	0.442127	0.727966	0.539853	11.6259
118	Col-0	10	2	e		1.22947	0.0690271	0.0274798	1.32598	0.0298426	0.989682	0.0617492	1.49204	0.515207	0.389625	3.47814	0.0426751	0.0574044	0.0786177	0.178697	1.01956	0.192042	0.210481	2.70551	3.58654	0.273947	0.479647	0.148979	8.6167
119	Col-0	10	2	e		1.17263	0.0737792	0.0238861	1.2703	0.0200871	0.528691	0.0363162	1.55158	0.391129	0.575921	3.10373	0.0370971	0.0129117	0.0573377	0.107347	0.813543	0.193656	0.294717	3.06038	1.84756	0.640237	0.371455	0.350266	7.57181
120	Col-0	12	4	a		0.696918	0.089715	0.0506338	0.837267	0.051259	1.15758	0.0682932	1.9353	0.24137	0.840665	4.29447	0.0618121	0.0762404	0.0717417	0.209794	1.9301	0.469487	0.189071	2.86747	4.42876	1.69811	0.753766	0.180843	12.5176
121	Col-0	12	4	a		0.904582	0.180503	0.0935744	1.17866	0.0695278	0.778016	0.148447	1.94673	0.736715	0.949374	4.62881	0.168592	0.143419	0.0672591	0.37927	1.81243	0.379334	0.176815	2.89964	2.70294	0.345249	0.414296	0.130814	8.86152
122	Col-0	12	4	a		0.744861	0.147383	0.0727104	0.964954	0.0608701	0.500897	0.122262	1.59055	0.692973	0.755136	3.72269	0.13913	0.120135	0.0567603	0.316026	1.69551	0.308736	0.149048	2.55893	1.49934	0.291233	0.720927	0.107471	7.33118
123	Col-0	12	4	a		0.715245	0.15297	0.0733738	0.941589	0.054414	0.852533	0.12621	1.52512	0.632759	0.763755	3.95479	0.136226	0.12279	0.0589492	0.317966	1.45214	0.0909554	0.141965	2.41073	2.63106	0.207232	0.463931	0.11026	7.50827
124	Col-0	12	4	a		0.801784	0.11851	0.10029	1.02058	0.0716055	0.853823	0.190406	1.686	0.274699	0.837959	3.91449	0.117387	0.113064	0.155117	0.385568	1.63888	0.186783	0.431701	2.72415	1.8377	0.605142	0.633581	0.261118	8.31906
125	Col-0	12	4	e		0.967073	0.0666806	0.0323499	1.0661	0.0133432	1.06007	0.0582062	1.57119	0.204238	0.522575	3.42962	0.0436211	0.0552181	0.0681026	0.166942	1.08358	0.342536	0.177578	2.42689	3.6	0.823771	0.562148	0.14405	9.16055
126	Col-0	12	4	e		0.890044	0.0859931	0.0879662	1.064	0.0613224	0.732472	0.183805	1.79753	0.298584	0.727885	3.8016	0.0969159	0.0111308	0.156048	0.264095	0.790661	0.0819305	0.430843	2.45741	1.87549	0.718351	0.659451	0.267474	7.28161
127	Col-0	12	4	e		1.52315	0.209604	0.107205	1.83996	0.0878745	0.928365	0.158358	2.66065	1.28336	0.999675	6.11829	0.176835	0.154056	0.0696216	0.400512	1.0139	0.162296	0.212464	4.24421	2.95706	0.208369	1.27152	0.138071	10.2079
128	Col-0	12	4	e		1.42167	0.103654	0.0865209	1.61185	0.067622	1.16714	0.187037	2.42854	0.275375	0.925245	5.05096	0.111314	0.0107753	0.15229	0.274379	1.12938	0.0230782	0.425589	3.7557	4.15261	0.703523	1.13826	0.264858	11.593
129	Col-0	12	4	e		1.36103	0.0677337	0.0268537	1.45561	0.00380699	0.892829	0.0561386	1.6193	0.285603	0.533707	3.39138	0.0413484	0.0545579	0.0714068	0.167313	1.33114	0.252516	0.188011	3.07268	3.18414	0.533319	0.391585	0.140795	9.09418
130	Col-0	14	6	a		1.04141	0.0989524	0.0608073	1.20117	0.0278142	0.968671	0.201721	2.42858	0.159894	1.25382	5.04049	0.0710095	0.112877	0.404172	0.588058	2.27665	0.55007	0.497099	2.97711	3.22018	1.01097	1.95696	0.57888	13.0679
131	Col-0	14	6	a		0.95926	0.141812	0.0504947	1.15157	0.0784348	1.24773	0.122708	1.80687	0.248171	1.20547	4.70937	0.131059	0.0271552	0.220577	0.378791	1.90507	0.550799	0.60734	2.57108	2.75231	1.27692	0.496829	0.466078	10.6264
132	Col-0	14	6	a		0.879743	0.0801934	0.0242683	0.984205	0.0373121	1.04775	0.116989	1.88262	0.227722	0.930698	4.24309	0.10448	0.0118478	0.210367	0.326695	1.63475	0.385632	0.578205	2.5645	3.58072	1.11432	0.385234	0.427579	10.6709
133	Col-0	14	6	a		1.00142	0.177756	0.126887	1.30607	0.10216	0.740301	0.21512	2.08609	0.302847	1.09792	4.54443	0.152876	0.138174	0.175475	0.466525	2.36511	0.296606	0.486362	3.17888	2.21489	0.761778	0.171652	0.307025	9.78232
134	Col-0	14	6	a		1.01371	0.107169	0.0914782	1.21236	0.0676889	0.742151	0.191884	2.03486	0.277693	0.89687	4.21115	0.112195	0.109864	0.154268	0.376327	2.24023	0.367786	0.429389	2.59309	2.56018	0.598773	0.691909	0.262857	9.74421
135	Col-0	14	6	e		1.0697	0.102121	0.032115	1.20393	0.0293776	0.990311	0.0409687	1.89297	0.626119	0.59179	4.17153	0.0362042	0.0196319	0.0688138	0.12465	0.968409	0.340992	0.35127	2.2315	3.79727	1.23795	0.525573	0.4197	9.87266
136	Col-0	14	6	e		1.02636	0.094949	0.0798365	1.20114	0.0659	1.54575	0.176842	2.01414	0.280902	0.775159	4.85868	0.0951709	0.0101662	0.143917	0.249254	1.06668	0.100923	0.3991	2.40806	4.95993	0.709598	0.991419	0.249704	10.8854
137	Col-0	14	6	e		0.980823	0.0682044	0.0191757	1.0682	0.0357896	0.755165	0.112302	1.74488	0.203066	0.72647	3.57767	0.0929527	0.0110256	0.207024	0.311002	0.949978	0.208828	0.568946	2.45345	2.11435	0.652384	0.464882	0.413083	7.8259
138	Col-0	14	6	e		1.08333	0.0939998	0.0250238	1.20235	0.0207725	1.03713	0.0367756	1.64675	0.405232	0.530633	3.67729	0.0320394	0.0175166	0.0591994	0.108755	0.815083	0.52292	0.303335	2.23821	3.50313	0.690765	0.766295	0.361316	9.20105
139	Col-0	14	6	e		1.58141	0.0799461	0.0190259	1.68038	0.000290633	1.59014	0.0712361	2.34315	0.148882	0.844284	4.99798	0.0494132	0.0507818	0.0753259	0.175521	1.39279	0.353658	0.199299	3.38836	7.49649	0.408007	1.37996	0.142265	14.7608
140	Col-0	16	8	a		1.09673	0.0936767	0.0306218	1.22102	0.0479858	0.847755	0.12645	2.56982	0.247169	1.34904	5.18821	0.129047	0.0124802	0.234678	0.376205	1.43567	0.576811	0.644107	2.62893	3.44737	0.978327	0.85585	0.468965	11.036
141	Col-0	16	8	a		0.839985	0.0588016	0.0200356	0.918822	0.021928	0.99668	0.0407803	1.77364	0.339171	1.02849	4.20069	0.0433401	0.00137757	0.0626239	0.107342	1.42825	0.47289	0.317169	2.23412	4.67551	1.03294	0.70856	0.382569	11.252
142	Col-0	16	8	a		0.912074	0.0466456	0.0539304	1.01265	0.048423	0.786216	0.0407742	1.59833	0.392064	0.952785	3.81859	0.0710855	0.0156216	0.0610251	0.147732	2.40748	0.358556	0.313515	3.01022	2.904	0.773949	0.531516	0.38593	10.6852
143	Col-0	16	8	a		1.14808	0.0602501	0.0730508	1.28138	0.023983	1.05887	0.201174	1.94497	0.163872	1.06194	4.45481	0.0725041	0.121621	0.406733	0.600858	1.93926	0.468098	0.502497	2.76059	3.51989	0.98106	0.814734	0.592614	11.5787
144	Col-0	16	8	a		0.941088	0.199589	0.0395361	1.18021	0.0485581	0.64118	0.107488	1.85527	0.195826	1.0289	3.87723	0.118483	0.0157083	0.19105	0.325241	2.06194	0.304227	0.524323	3.02082	2.21911	0.617424	1.04086	0.384685	10.1734
145	Col-0	16	8	e		0.648872	0.0829367	0.075077	0.806885	0.0377649	0.914024	0.18236	1.77796	0.216183	0.694704	3.823	0.0493768	0.115993	0.374887	0.540257	0.923922	0.0779985	0.464702	2.6152	2.81215	2.58298	0.907955	0.581479	10.9664
146	Col-0	16	8	e		0.797474	0.105308	0.0358751	0.938657	0.0494621	1.19007	0.109793	2.65301	0.210732	1.22285	5.43592	0.101213	0.0176254	0.195366	0.314204	1.36895	0.132931	0.536819	4.15833	4.62582	0.709495	1.58191	0.395379	13.5096
147	Col-0	16	8	e		0.617106	0.0707302	0.0559136	0.74375	0.0200574	1.48123	0.172332	1.39883	0.145122	0.715428	3.93301	0.0465848	0.100301	0.352216	0.499101	0.953733	0.159063	0.43537	2.37838	3.54191	0.84694	0.832679	0.505123	9.65319
148	Col-0	16	8	e		0.359212	0.0631135	0.0283716	0.450697	0.0467798	0.733126	0.109441	1.36686	0.229205	0.924609	3.41003	0.101869	0.0204746	0.204992	0.327336	5.23715	0.087472	0.563516	2.24214	1.81241	1.39076	0.27955	0.420466	12.0335
149	Col-0	16	8	e		0.44103	0.0748702	0.0171815	0.533082	0.0134277	1.07318	0.0369713	1.39377	0.467033	0.792829	3.77722	0.0278971	0.00927412	0.0591504	0.0963216	4.25729	0.0690389	0.300327	2.637	4.38865	0.699746	0.494324	0.357378	13.2038
150	Col-0	24	16	a		0.355886	0.105141	0.0885654	0.549592	0.0672581	1.33382	0.201091	2.16934	0.300713	0.923592	4.99581	0.110032	0.117406	0.170116	0.397554	0.606254	0.102181	0.469724	3.73412	3.70994	0.624758	1.5744	0.295343	11.1167
151	Col-0	24	16	a		0.543096	0.103333	0.02321	0.669639	0.025625	0.767066	0.0518635	1.65602	0.202188	0.613132	3.31589	0.0353893	0.0464862	0.0687411	0.150617	0.943625	0.113921	0.184656	2.93259	2.4907	0.0579149	0.660899	0.129654	7.51397
152	Col-0	24	16	a		0.475691	0.135071	0.0161152	0.626877	0.017461	0.772386	0.0506342	1.81905	0.372181	0.434667	3.46638	0.0355564	0.0474089	0.0714135	0.154379	0.61303	0.110837	0.189433	3.1838	2.4281	0.0924919	0.427946	0.133874	7.17951
153	Col-0	24	16	a		0.490983	0.112557	0.0176603	0.621201	0.0322635	1.23435	0.116268	1.51278	0.233902	0.708961	3.83853	0.0980978	0.00520884	0.225672	0.328979	0.695683	0.0480825	0.620717	2.78471	3.73989	0.716009	0.728979	0.450825	9.7849
154	Col-0	24	16	a		0.538586	0.103228	0.101827	0.743641	0.0736439	1.21969	0.154783	2.1296	0.737697	0.917016	5.23243	0.177066	0.154738	0.0728721	0.404677	0.837448	0.131792	0.180942	3.61536	3.27693	0.137299	0.72561	0.145739	9.05112
155	Col-0	24	16	e		0.482455	0.0785456	0.0172156	0.578216	0.0123842	1.15951	0.03021	1.54389	0.359852	0.50078	3.60662	0.0244811	0.00842233	0.0626706	0.095574	0.780169	0.0430494	0.317743	3.23398	3.38009	0.298713	0.61941	0.376324	9.04948
156	Col-0	24	16	e		0.559547	0.0645085	0.0286477	0.652703	0.00563338	0.771556	0.0526534	1.50743	0.440214	0.436495	3.21398	0.0377233	0.0497464	0.0743254	0.161795	0.648406	0.0106301	0.201657	2.92051	2.31802	0.148541	0.665463	0.138128	7.05136
157	Col-0	24	16	e		0.593527	0.122877	0.104641	0.821044	0.0701448	1.65024	0.19264	2.4371	0.299145	0.873744	5.52301	0.121002	0.0115367	0.160967	0.293506	0.897721	0.15781	0.448655	4.45964	3.07437	0.651927	0.780031	0.27911	10.7493
158	Col-0	24	16	e		0.324408	0.0663715	0.0157725	0.406552	0.0110265	1.32468	0.0245606	1.00886	0.59822	0.423353	3.3907	0.0197709	0.00840981	0.0578205	0.0860011	0.551154	0.0548407	0.299867	2.23693	2.48435	0.254836	0.248129	0.349453	6.47956
159	Col-0	24	16	e		0.790046	0.0874122	0.0667204	0.944178	0.0181898	0.677415	0.183864	1.6456	0.142499	0.635818	3.30339	0.0433769	0.104339	0.379631	0.527347	0.693482	0.0471036	0.471433	3.03162	1.25776	0.362847	0.472676	0.533954	6.87088
160	Col-0	8	0	a		0.672823	0.169887	0.0664495	0.90916	0.0552462	0.893765	0.0372654	1.91067	0.568277	0.791324	4.25654	0.0533984	0.0122394	0.0684935	0.134131	0.998054	0.106033	0.351874	2.81792	2.67012	0.768426	0.245542	0.427733	8.3857
161	Col-0	8	0	a		0.674084	0.0674624	0.0552581	0.796805	0.00878886	0.867544	0.18742	2.17441	0.14265	0.587956	3.96877	0.0351857	0.103827	0.38303	0.522043	0.705621	0.030291	0.472663	3.1725	1.84184	0.655752	0.621603	0.543557	8.04383
162	Col-0	8	0	a		0.57184	0.100453	0.0920578	0.764351	0.0681587	0.789979	0.169384	1.98066	0.29896	0.732607	4.03975	0.0932973	0.109321	0.143474	0.346093	1.00367	0.147396	0.395721	2.84519	1.96638	0.810874	0.580002	0.258499	8.00773
163	Col-0	8	0	a		0.655051	0.0748946	0.0360802	0.766025	0.0367047	0.954139	0.0581481	1.71278	0.259595	0.493283	3.51465	0.0331752	0.0635973	0.0951933	0.191966	0.889836	0.208386	0.215663	2.88768	3.04246	0.641654	1.01467	0.179433	9.07978
164	Col-0	8	0	a		0.611008	0.0911004	0.0344522	0.736561	0.0482811	0.824329	0.12011	2.01925	0.25191	0.801124	4.065	0.111528	0.113446	0.233321	0.458296	0.903392	0.00262982	0.641635	3.1847	1.78053	0.537703	0.180515	0.468104	7.69921
165	Col-0	8	0	e		0.504072	0.0665374	0.0255348	0.596144	0.0326749	1.42747	0.116935	0.949048	0.26775	0.568064	3.36194	0.102812	0.0117574	0.232755	0.347324	0.776265	0.0498257	0.638449	2.80657	2.51531	0.68157	0.546737	0.462113	8.47684
166	Col-0	8	0	e		0.458669	0.0608757	0.0202149	0.53976	0.0336391	1.50494	0.110512	1.01591	0.221666	0.634382	3.52105	0.0987582	0.00723354	0.217706	0.323698	0.673546	0.0126441	0.598579	3.05634	3.16061	0.613031	0.541813	0.434134	9.0907
167	Col-0	8	0	e		0.659739	0.0799016	0.0411115	0.780752	0.00864416	1.2326	0.0560887	1.20739	0.164883	0.514174	3.18379	0.0502438	0.061967	0.0731474	0.185358	1.27346	0.165857	0.191282	3.05765	4.49038	0.358847	0.454592	0.153736	10.1458
168	Col-0	8	0	e		0.643445	0.0625163	0.0566938	0.762655	0.00416802	0.771215	0.19014	1.19897	0.120984	0.271418	2.55689	0.0492721	0.104462	0.391953	0.545687	0.859694	0.0255327	0.484339	3.07819	2.1305	0.348445	0.330261	0.549697	7.80665
210	hpr1-1	10	2	a		0.537971	0.130299	0.0428573	0.711127	0.0348733	1.73583	0.0511831	1.18255	0.761297	0.770859	4.5366	0.0546612	0.215826	0.0757901	0.346277	9.34483	1.00494	0.389369	4.42962	6.32075	1.29346	1.05338	0.470097	24.3064
211	hpr1-1	10	2	a		0.510774	0.062772	0.0501348	0.623681	0.0133861	1.42266	0.198601	1.21473	0.158543	0.972474	3.9804	0.0668029	0.103764	0.395796	0.566363	6.31771	0.590827	0.488509	3.80191	3.55938	0.86313	0.659794	0.565836	16.8471
212	hpr1-1	10	2	a		0.318965	0.0491549	0.0201311	0.388251	0.0376431	1.01031	0.113124	0.995892	0.231369	0.718746	3.10708	0.0995598	0.00913855	0.208491	0.317189	4.9056	0.434783	0.573248	2.91692	2.43817	0.699256	0.282166	0.419281	12.6694
213	hpr1-1	10	2	a		0.496051	0.0824662	0.0174086	0.595926	0.0177648	0.590063	0.0367976	1.01322	0.540207	0.585387	2.78344	0.034959	0.101096	0.0712383	0.207293	6.07428	0.340565	0.362449	3.90026	1.36905	0.387412	0.517238	0.426211	13.3775
214	hpr1-1	10	2	a		0.618853	0.124789	0.0387898	0.782432	0.0409534	0.778414	0.0310068	0.920409	0.507194	0.652387	2.93036	0.0424062	0.559751	0.0624437	0.6646	5.5043	0.710053	0.317273	2.82922	2.68372	1.51259	0.825597	0.397576	14.7803
215	hpr1-1	10	2	e		1.04431	0.0976681	0.0875768	1.22955	0.0635588	0.953299	0.189025	2.26792	0.289424	0.822283	4.58551	0.11965	0.110791	0.161714	0.392155	4.6924	0.15907	0.43024	3.27078	2.54097	0.763085	0.872384	0.268559	12.9975
216	hpr1-1	10	2	e		0.713185	0.045054	0.0243817	0.782621	0.000714415	0.641873	0.0576263	0.944666	0.27596	0.419804	2.34064	0.0429951	0.0506579	0.0707036	0.164357	2.62756	0.213642	0.188247	2.04795	2.4019	0.409003	0.351635	0.134979	8.37491
217	hpr1-1	10	2	e		1.04709	0.0699477	0.0206258	1.13766	0.00589381	1.39648	0.0692005	1.21354	0.334479	0.527279	3.54687	0.0585057	0.0523787	0.0775642	0.188449	3.52664	0.261711	0.206543	2.98065	4.22745	0.531483	2.27936	0.155161	14.169
218	hpr1-1	10	2	e		0.969582	0.0702862	0.0309703	1.07084	0.00747251	0.946167	0.0664336	1.32302	0.26899	0.536689	3.14877	0.0516383	0.0577029	0.0773494	0.186691	3.35958	0.311766	0.211978	3.04369	3.24576	0.536927	0.57241	0.152038	11.4341
219	hpr1-1	10	2	e		1.01234	0.0768341	0.0297218	1.1189	0.00914328	1.04143	0.060787	1.70357	0.169277	0.792966	3.77718	0.0616962	0.0526883	0.0675329	0.181917	3.82472	0.227947	0.177917	3.75728	2.96342	0.864944	0.90528	0.143159	12.8647
220	hpr1-1	12	4	a		0.235242	0.0674084	0.0207126	0.323363	0.0254777	0.541388	0.0352759	0.673782	0.325658	0.728291	2.32987	0.034434	0.140395	0.0627681	0.237597	8.77685	1.50406	0.318849	2.79503	1.26913	0.678387	0.539427	0.379082	16.2608
221	hpr1-1	12	4	a		0.288042	0.0745293	0.0198495	0.382421	0.0291289	0.598479	0.0408659	0.620125	0.460273	0.84865	2.59752	0.033581	0.122732	0.0704895	0.226802	9.03168	1.36034	0.363102	3.02358	1.74072	0.555135	0.474435	0.428986	16.978
222	hpr1-1	12	4	a		0.418256	0.137233	0.0619009	0.61739	0.0765241	0.823858	0.117854	0.676301	0.281708	0.74103	2.71728	0.148204	0.0374192	0.222956	0.408579	11.4359	1.97526	0.6434	3.08179	1.30104	0.839458	0.953331	0.489978	20.7202
223	hpr1-1	12	4	a		0.428267	0.0883493	0.0540057	0.570622	0.0656978	1.13972	0.130828	1.02092	0.270322	1.09887	3.72636	0.137174	0.0259442	0.224079	0.387198	12.4425	2.08281	0.614789	4.43046	2.90346	1.64904	0.628808	0.468569	25.2205
224	hpr1-1	12	4	a		0.349409	0.096912	0.0325059	0.478826	0.0352466	0.942352	0.0373324	0.77267	0.323118	0.803073	2.91379	0.0557845	0.263733	0.064034	0.383552	10.118	2.02665	0.328883	2.91324	2.39679	0.902723	0.560666	0.399263	19.6462
225	hpr1-1	12	4	e		0.476951	0.0369593	0.0457923	0.559703	0.00555301	0.891791	0.160782	0.951447	0.109579	0.423625	2.54278	0.0339181	0.0880454	0.330875	0.452839	2.61384	0.189605	0.407508	1.80193	1.27184	0.605245	0.272911	0.465641	7.62853
226	hpr1-1	12	4	e		0.959212	0.0771669	0.0626998	1.09908	0.0211636	1.25952	0.194183	1.54116	0.139391	0.503031	3.65845	0.0537132	0.100424	0.3717	0.525837	3.65019	0.351579	0.463912	2.97111	3.20119	0.508863	0.559875	0.530242	12.237
227	hpr1-1	12	4	e		1.06786	0.102401	0.0292513	1.19951	0.0288387	1.01957	0.052617	1.84597	0.469849	0.926481	4.34332	0.0426354	0.015556	0.065997	0.124188	4.38764	0.330209	0.338642	3.70639	3.57675	1.1946	0.404845	0.410879	14.35
228	hpr1-1	12	4	e		0.765139	0.0546562	0.0264748	0.84627	0.000703652	0.921701	0.0626524	1.14042	0.273993	0.4814	2.88087	0.038524	0.0578397	0.0748967	0.17126	3.55567	0.254905	0.198765	2.50425	2.25105	0.592827	0.365349	0.154274	9.87709
229	hpr1-1	12	4	e		0.910906	0.163867	0.086431	1.1612	0.0660749	0.538125	0.146035	1.50567	0.591433	1.03341	3.88075	0.156734	0.138264	0.0640674	0.359065	4.46767	0.166651	0.150593	3.63416	1.49438	0.54956	0.590138	0.124782	11.1779
230	hpr1-1	14	6	a		0.218134	0.117747	0.120457	0.456338	0.0932083	1.23058	0.208372	0.691876	0.30638	0.959271	3.48969	0.141369	0.0347119	0.171734	0.347815	14.0536	0.281526	0.473588	3.15543	3.01012	0.923631	0.423828	0.305486	22.6272
232	hpr1-1	14	6	a		0.224585	0.0542645	0.0273176	0.306167	0.0488304	1.01518	0.108884	0.541443	0.208746	1.01232	2.9354	0.110124	0.0129462	0.204697	0.327768	10.7871	1.99641	0.561396	2.18364	1.84459	0.824114	0.290421	0.412578	18.9002
235	hpr1-1	14	6	e		0.692314	0.0489758	0.0473755	0.788665	0.0120862	0.898215	0.192418	1.45862	0.134985	0.590095	3.28641	0.0503566	0.101099	0.390337	0.541793	4.00642	0.399651	0.482497	2.21006	2.48466	0.762451	0.707032	0.544836	11.5976
236	hpr1-1	14	6	e		0.600156	0.0398905	0.0139905	0.654037	0.028314	0.717453	0.107631	0.90184	0.19539	0.789592	2.74022	0.0910305	0.00561514	0.197726	0.294372	3.19885	0.397921	0.543709	1.63409	1.46917	0.660086	0.231304	0.391226	8.52635
237	hpr1-1	14	6	e		0.89993	0.168119	0.0873741	1.15542	0.0677041	1.11896	0.152796	1.50278	0.90973	0.75908	4.51104	0.163741	0.142613	0.0665303	0.372884	6.10593	0.453898	0.17804	2.24514	3.75384	0.632094	0.567482	0.13514	14.0716
238	hpr1-1	14	6	e		0.812571	0.0863736	0.0848	0.983744	0.0638611	0.737015	0.179321	1.70705	0.282892	0.910287	3.88043	0.112402	0.104035	0.141443	0.357881	6.35984	0.396784	0.392133	3.15474	2.25918	1.37385	0.449304	0.284909	14.6707
239	hpr1-1	14	6	e		1.03975	0.0977247	0.0361136	1.17359	0.0328861	0.570136	0.0510396	1.66843	0.355612	1.25873	3.93684	0.0465378	0.0191171	0.0643174	0.129972	5.97315	0.389123	0.328442	3.27601	2.24282	1.22905	0.663697	0.399505	14.5018
240	hpr1-1	16	8	a		0.278116	0.066134	0.0636426	0.407893	0.0338298	0.997013	0.174351	0.577878	0.145714	1.19124	3.12003	0.0851944	0.099996	0.353355	0.538545	12.6792	3.43424	0.436221	2.35024	1.8235	0.637353	0.584519	0.502858	22.4481
241	hpr1-1	16	8	a		0.179301	0.0461426	0.0510318	0.276476	0.021929	1.07453	0.194225	0.491183	0.142791	0.97722	2.90188	0.0644849	0.106294	0.395483	0.566262	10.7879	2.90515	0.488497	2.12264	2.37563	0.739087	0.3003	0.566072	20.2852
242	hpr1-1	16	8	a		0.266567	0.0575202	0.0539363	0.378024	0.0303438	1.41387	0.18904	0.615765	0.140958	1.13965	3.52963	0.0831335	0.104905	0.378518	0.566557	13.3522	3.46534	0.46953	2.11232	3.31739	0.704046	0.701629	0.542773	24.6653
243	hpr1-1	16	8	a		0.321918	0.0553897	0.0241389	0.401447	0.0521589	0.780222	0.110761	0.661793	0.208244	1.18838	3.00156	0.129264	0.0123687	0.204379	0.346011	15.061	4.31738	0.561535	2.55017	1.58727	0.873887	0.610679	0.41199	25.9739
244	hpr1-1	16	8	a		0.288598	0.105467	0.094024	0.488088	0.0781438	1.10302	0.181009	0.686166	0.281171	1.044	3.37351	0.124018	0.0285561	0.15347	0.306045	14.8833	3.56356	0.422077	2.49013	2.97109	0.795358	0.456154	0.267069	25.8487
245	hpr1-1	16	8	e		0.557269	0.121645	0.0502057	0.72912	0.0446315	0.808168	0.0342185	1.04277	0.432897	0.817522	3.18021	0.0368546	0.0412044	0.065985	0.144044	5.72022	0.546025	0.337628	1.82615	1.94818	2.47438	0.344835	0.423709	13.6211
246	hpr1-1	16	8	e		0.319011	0.153745	0.0822305	0.554986	0.0629995	1.12074	0.137588	1.44474	0.625445	0.603395	3.99491	0.149334	0.136066	0.0631451	0.348545	4.07461	0.0519712	0.150795	2.51116	3.51584	0.486472	0.450681	0.128351	11.3699
247	hpr1-1	16	8	e		0.455359	0.0480545	0.0221645	0.525578	0.00496975	1.06033	0.0578068	1.29094	0.280833	0.60373	3.29861	0.0351064	0.0504361	0.0721982	0.157741	3.92416	0.287194	0.18844	2.25562	4.67259	0.468119	0.643897	0.13724	12.5773
248	hpr1-1	16	8	e		0.763427	0.0703928	0.0593028	0.893122	0.0140219	0.940409	0.177125	1.66664	0.136949	0.891282	3.82643	0.0463444	0.098504	0.356163	0.501011	0.924018	0.160533	0.439496	2.57703	1.8325	0.520043	0.553491	0.502417	7.50953
249	hpr1-1	16	8	e		0.535204	0.0883683	0.0485403	0.672112	0.0303196	0.640102	0.0343463	1.35466	0.637223	0.54652	3.24317	0.0364711	0.0223735	0.0591702	0.118015	0.827476	0.231044	0.301441	2.12957	1.89972	0.667697	0.647571	0.360916	7.06544
250	hpr1-1	24	16	a		0.505266	0.216962	0.115178	0.837405	0.0808206	0.823403	0.16484	1.82928	0.924451	1.08538	4.90817	0.19493	0.169593	0.0787305	0.443254	14.5307	1.92516	0.19677	3.17749	2.06706	0.386068	0.432868	0.154234	22.8703
251	hpr1-1	24	16	a		0.276323	0.157679	0.0829486	0.51695	0.0572485	1.04095	0.139154	1.28027	0.655686	0.976219	4.14953	0.154426	0.140344	0.0671449	0.361915	10.6116	1.6425	0.168796	2.36964	2.5119	0.408363	0.17365	0.133328	18.0198
252	hpr1-1	24	16	a		0.380659	0.0633205	0.026972	0.470952	0.00146338	2.2121	0.055129	1.53458	0.223111	0.980822	5.00721	0.0433848	0.0520504	0.075307	0.170742	9.68614	0.938507	0.198104	2.97577	9.69271	0.564004	0.29896	0.153181	24.5074
253	hpr1-1	24	16	a		0.290156	0.16066	0.0841387	0.534954	0.0628403	0.760971	0.136748	1.28738	0.752441	0.898739	3.89912	0.149984	0.137953	0.0660269	0.353964	13.5165	1.31678	0.172374	2.43505	1.929	0.397072	0.239415	0.133505	20.1397
254	hpr1-1	24	16	a		0.407752	0.0686102	0.0563397	0.532702	0.00987166	1.18968	0.179768	1.79372	0.128272	1.05803	4.35934	0.0593472	0.100877	0.359023	0.519247	10.4564	1.04395	0.444933	2.88806	2.36307	0.588951	0.325586	0.514768	18.6257
255	hpr1-1	24	16	e		0.605853	0.188785	0.103727	0.898365	0.0715232	0.852884	0.135964	1.79697	1.10284	0.551167	4.51135	0.163936	0.143848	0.0654726	0.373257	3.46753	0.075375	0.187472	3.07148	1.98191	0.362792	0.581323	0.141249	9.86914
256	hpr1-1	24	16	e		0.504568	0.04645	0.0459026	0.596921	0.00840757	1.07443	0.175476	1.45457	0.135794	0.426973	3.27565	0.0441461	0.0930769	0.360545	0.497768	2.64666	0.0565419	0.445981	2.63439	2.18151	0.336119	0.343375	0.504302	9.14888
257	hpr1-1	24	16	e		0.477512	0.0570751	0.0539533	0.588541	0.0165678	0.78093	0.187954	1.38155	0.153722	0.459864	2.98059	0.052802	0.100714	0.385174	0.538691	2.25865	0.110962	0.480166	2.64605	1.26429	0.393203	0.712469	0.541036	8.40682
258	hpr1-1	24	16	e		0.342993	0.160433	0.0810583	0.584484	0.0546001	0.695162	0.12847	1.38263	0.563381	0.827301	3.65154	0.148653	0.128732	0.0624368	0.339822	1.69504	0.0272951	0.135228	2.8462	2.49747	0.197371	0.277693	0.115576	7.79187
259	hpr1-1	24	16	e		0.681235	0.207909	0.113578	1.00272	0.0792591	0.761786	0.144265	1.82491	0.961878	0.709709	4.48181	0.181692	0.156966	0.071218	0.409876	4.07151	0.0826146	0.189343	3.40413	1.56679	0.395217	0.526196	0.147245	10.383
260	hpr1-1	8	0	a		0.54881	0.0737929	0.0232253	0.645828	0.0345049	1.03994	0.10023	1.43921	0.254177	0.797744	3.66581	0.0804402	0.0998606	0.19742	0.377721	7.97066	0.480336	0.541098	2.44369	2.25478	0.827215	0.236125	0.397031	15.1509
261	hpr1-1	8	0	a		0.615937	0.226926	0.118965	0.961829	0.0798789	1.1056	0.166592	1.91775	1.09749	0.994783	5.36209	0.182359	0.170009	0.0786834	0.431051	11.6027	0.59952	0.218381	2.92606	3.54247	0.410701	0.227283	0.166674	19.6938
262	hpr1-1	8	0	a		0.33041	0.17177	0.086871	0.589051	0.0604871	1.28035	0.141017	1.08476	0.773351	0.821023	4.16099	0.149177	0.143288	0.0684827	0.360948	7.91548	0.323574	0.186289	1.99094	3.32523	0.272701	0.177831	0.133402	14.3254
263	hpr1-1	8	0	a		0.393988	0.0947749	0.0979909	0.586754	0.0702822	1.13243	0.196174	1.29219	0.293707	0.720995	3.70578	0.0953865	0.267276	0.164345	0.527008	6.48625	0.298241	0.457407	2.1641	3.08679	0.764987	0.0588269	0.291538	13.6081
264	hpr1-1	8	0	a		0.344532	0.0502624	0.0204553	0.415249	0.031243	1.09617	0.115431	1.27192	0.24635	0.728126	3.48924	0.085742	0.084768	0.227854	0.398364	6.16677	0.274691	0.62639	2.23325	2.6536	0.710492	0.0196682	0.456557	13.1414
265	hpr1-1	8	0	e		0.789491	0.152394	0.0656492	1.00753	0.0517951	0.71681	0.129732	0.867296	5.52952	0.445162	7.74031	0.0556987	0.0146702	0.0716317	0.142001	3.88387	0.674937	0.437527	2.25325	2.06786	0.455349	0.736255	0.428099	10.9371
266	hpr1-1	8	0	e		0.756424	0.0938342	0.0370028	0.887261	0.0496908	0.830899	0.11437	1.49696	0.283001	0.815147	3.59006	0.121945	0.000410726	0.217793	0.340148	2.29081	0.0861198	0.601194	3.77081	1.99129	2.04753	0.290443	0.475689	11.5539
267	hpr1-1	8	0	e		0.660289	0.0843018	0.0805368	0.825128	0.0275041	0.725443	0.176174	1.09573	0.148487	0.661078	2.83442	0.0639367	0.116893	0.357234	0.538064	1.72161	0.131044	0.44213	2.66695	1.5645	0.559925	0.24005	0.504729	7.83093
268	hpr1-1	8	0	e		0.570097	0.0645533	0.0321639	0.666814	0.0222981	0.962033	0.06144	1.10751	0.308649	0.558037	3.01997	0.0455872	0.0578362	0.0803448	0.183768	1.91455	0.172822	0.216064	3.14425	3.63596	0.203788	0.280213	0.156632	9.72427
269	hpr1-1	8	0	e		0.352686	0.0824692	0.0840881	0.519243	0.0632871	0.969035	0.178876	0.960834	0.282049	0.648973	3.10305	0.0982982	0.108997	0.151284	0.35858	2.23542	0.0955726	0.419199	2.46643	2.11434	0.702378	0.243773	0.2627	8.53982
